# Supplementary material for: Integrated analysis of ATAC-seq and RNA-seq reveals ADSCP2 regulates oxidative phosphorylation pathway in hypertrophic scar fibroblasts
Source: PeerJ. 2025 Jan 31;13:e18902. doi: 10.7717/peerj.18902 (PMC11789661; doi:10.7717/peerj.18902)
Supplement: Supplemental Information 1 [file peerj-13-18902-s001.xls]

chr	peak start	peak end	gene id	symbol
chr1	15072	15304	653635	WASH7P
chr1	29253	29475	653635	WASH7P
chr1	139985	140378	729737	LOC729737
chr1	205837	206037	677784	FAM138D
chr1	495190	495560	100132062	LOC100132062
chr1	495190	495560	100132287	LOC100132287
chr1	730116	730460	100133331	LOC100133331
chr1	768061	768274	100288069	LOC100288069
chr1	769776	769977	100288069	LOC100288069
chr1	775621	775847	100288069	LOC100288069
chr1	776083	776322	100288069	LOC100288069
chr1	850624	850842	643837	LINC01128
chr1	928152	928419	148398	SAMD11
chr1	938265	938702	148398	SAMD11
chr1	958200	958464	26155	NOC2L
chr1	966688	967054	84069	PLEKHN1
chr1	973555	973755	84069	PLEKHN1
chr1	980203	980405	84808	PERM1
chr1	1032054	1032351	375790	AGRN
chr1	1097078	1097318	54991	C1orf159
chr1	1106646	1106846	54991	C1orf159
chr1	1113016	1113228	54991	C1orf159
chr1	1113840	1114105	54991	C1orf159
chr1	1116049	1116470	54991	C1orf159
chr1	1138319	1138654	254099	LINC01342
chr1	1142165	1142565	254099	LINC01342
chr1	1143597	1143901	254099	LINC01342
chr1	1177234	1177504	254173	TTLL10
chr1	1178365	1178572	254173	TTLL10
chr1	1186011	1186380	254173	TTLL10
chr1	1193047	1193308	254173	TTLL10
chr1	1195778	1196060	254173	TTLL10
chr1	1230412	1230993	51150	SDF4
chr1	1231933	1232140	51150	SDF4
chr1	1243316	1243571	388581	FAM132A
chr1	1264821	1265296	118424	UBE2J2
chr1	1282664	1283163	6339	SCNN1D
chr1	1304714	1305177	116983	ACAP3
chr1	1305577	1305814	116983	ACAP3
chr1	1311516	1311716	126789	PUSL1
chr1	1311516	1311716	54973	CPSF3L
chr1	1316732	1316991	54973	CPSF3L
chr1	1323362	1323582	54973	CPSF3L
chr1	1324993	1325289	80772	CPTP
chr1	1331254	1331505	83756	TAS1R3
chr1	1344735	1345309	1855	DVL1
chr1	1348031	1348383	1855	DVL1
chr1	1352701	1352903	54587	MXRA8
chr1	1352970	1353175	54587	MXRA8
chr1	1358523	1359209	54587	MXRA8
chr1	1360000	1360210	54587	MXRA8
chr1	1360554	1360871	54587	MXRA8
chr1	1389206	1389436	81669	CCNL2
chr1	1394560	1394813	81669	CCNL2
chr1	1399408	1399732	148413	LOC148413
chr1	1404340	1404559	55052	MRPL20
chr1	1407171	1407437	55052	MRPL20
chr1	1451293	1451534	219293	ATAD3C
chr1	1455118	1455320	219293	ATAD3C
chr1	1457404	1457647	219293	ATAD3C
chr1	1463753	1463965	219293	ATAD3C
chr1	1465306	1465559	219293	ATAD3C
chr1	1469470	1469675	219293	ATAD3C
chr1	1476663	1476890	83858	ATAD3B
chr1	1477714	1477915	83858	ATAD3B
chr1	1487319	1487580	83858	ATAD3B
chr1	1492029	1492263	83858	ATAD3B
chr1	1492761	1492961	83858	ATAD3B
chr1	1516473	1516784	55210	ATAD3A
chr1	1525513	1525778	55210	ATAD3A
chr1	1530455	1530928	55210	ATAD3A
chr1	1531601	1531841	55210	ATAD3A
chr1	1538057	1538440	339453	TMEM240
chr1	1544399	1544646	29101	SSU72
chr1	1557258	1557459	29101	SSU72
chr1	1568935	1569207	29101	SSU72
chr1	1571146	1571370	29101	SSU72
chr1	1598498	1599004	643988	FNDC10
chr1	1628811	1629037	142678	MIB2
chr1	1638858	1639123	984	CDK11B
chr1	1641211	1641529	984	CDK11B
chr1	1649768	1650212	984	CDK11B
chr1	1652863	1653124	984	CDK11B
chr1	1665365	1665571	728661	SLC35E2B
chr1	1666835	1667331	728661	SLC35E2B
chr1	1670333	1670614	728661	SLC35E2B
chr1	1673498	1673734	728661	SLC35E2B
chr1	1678427	1678658	728661	SLC35E2B
chr1	1679919	1680180	728661	SLC35E2B
chr1	1685771	1686027	728661	SLC35E2B
chr1	1689717	1690007	728661	SLC35E2B
chr1	1706021	1706256	728642	CDK11A
chr1	1708343	1708633	728642	CDK11A
chr1	1716531	1716834	728642	CDK11A
chr1	1718675	1719016	728642	CDK11A
chr1	1719613	1719813	728642	CDK11A
chr1	1720745	1721214	728642	CDK11A
chr1	1724242	1724573	728642	CDK11A
chr1	1733450	1733775	9906	SLC35E2
chr1	1736035	1736274	9906	SLC35E2
chr1	1740557	1740872	9906	SLC35E2
chr1	1741358	1741558	9906	SLC35E2
chr1	1754757	1755000	65220	NADK
chr1	1763523	1763723	65220	NADK
chr1	1771826	1772026	65220	NADK
chr1	1791114	1791369	2782	GNB1
chr1	1798892	1799233	2782	GNB1
chr1	1803935	1804214	2782	GNB1
chr1	1805040	1805256	2782	GNB1
chr1	1810638	1810897	2782	GNB1
chr1	1811790	1812016	2782	GNB1
chr1	1816631	1816928	2782	GNB1
chr1	1818557	1818831	2782	GNB1
chr1	1820176	1820386	2782	GNB1
chr1	1825569	1825875	2782	GNB1
chr1	1830255	1830457	2782	GNB1
chr1	1831459	1831732	2782	GNB1
chr1	1837200	1837618	2782	GNB1
chr1	1837927	1838127	2782	GNB1
chr1	1845412	1845624	2782	GNB1
chr1	1851233	1851497	2782	GNB1
chr1	1855522	1855723	2782	GNB1
chr1	1856456	1856681	2782	GNB1
chr1	1864024	1864227	2782	GNB1
chr1	1866746	1867297	2782	GNB1
chr1	1868539	1868768	2782	GNB1
chr1	1876975	1877211	2782	GNB1
chr1	1882752	1882966	2782	GNB1
chr1	1884717	1884953	2782	GNB1
chr1	1885589	1885799	2782	GNB1
chr1	1927475	1927696	85452	CFAP74
chr1	1931184	1931442	85452	CFAP74
chr1	1932206	1932426	85452	CFAP74
chr1	1932818	1933057	85452	CFAP74
chr1	1935919	1936222	85452	CFAP74
chr1	1940882	1941154	85452	CFAP74
chr1	1950329	1950613	85452	CFAP74
chr1	1953291	1953632	85452	CFAP74
chr1	1964406	1964711	85452	CFAP74
chr1	1976696	1977093	85452	CFAP74
chr1	1977652	1977940	85452	CFAP74
chr1	1983654	1984064	85452	CFAP74
chr1	1986064	1986424	85452	CFAP74
chr1	1987543	1987876	85452	CFAP74
chr1	1993727	1994022	85452	CFAP74
chr1	1998092	1998311	85452	CFAP74
chr1	2026501	2026865	2563	GABRD
chr1	2054936	2055176	5590	PRKCZ
chr1	2056703	2056941	5590	PRKCZ
chr1	2063360	2063565	5590	PRKCZ
chr1	2065548	2065787	5590	PRKCZ
chr1	2078820	2079183	5590	PRKCZ
chr1	2086014	2086253	5590	PRKCZ
chr1	2087144	2087346	5590	PRKCZ
chr1	2112678	2113032	5590	PRKCZ
chr1	2114600	2114809	5590	PRKCZ
chr1	2116926	2117193	5590	PRKCZ
chr1	2118313	2118538	5590	PRKCZ
chr1	2132566	2132853	5590	PRKCZ
chr1	2133026	2133515	5590	PRKCZ
chr1	2139415	2139617	5590	PRKCZ
chr1	2141324	2141556	5590	PRKCZ
chr1	2142961	2143289	5590	PRKCZ
chr1	2149706	2150196	5590	PRKCZ
chr1	2152190	2152405	5590	PRKCZ
chr1	2163626	2163860	5590	PRKCZ
chr1	2166248	2166488	5590	PRKCZ
chr1	2171270	2171523	5590	PRKCZ
chr1	2183123	2183417	5590	PRKCZ
chr1	2189523	2190032	199990	FAAP20
chr1	2199127	2199679	199990	FAAP20
chr1	2208159	2208804	199990	FAAP20
chr1	2234481	2234702	6497	SKI
chr1	2243334	2243622	6497	SKI
chr1	2255094	2255308	6497	SKI
chr1	2258592	2258807	6497	SKI
chr1	2285343	2285688	6497	SKI
chr1	2290715	2290968	6497	SKI
chr1	2323014	2323237	79906	MORN1
chr1	2330873	2331165	79906	MORN1
chr1	2340395	2340763	79906	MORN1
chr1	2341443	2341681	79906	MORN1
chr1	2346407	2346780	79906	MORN1
chr1	2350980	2351197	100129534	LOC100129534
chr1	2350980	2351197	79906	MORN1
chr1	2365479	2365695	79906	MORN1
chr1	2370881	2371213	79906	MORN1
chr1	2380684	2380914	79906	MORN1
chr1	2381835	2382281	79906	MORN1
chr1	2388749	2388969	79906	MORN1
chr1	2391568	2391768	79906	MORN1
chr1	2398466	2398667	11079	RER1
chr1	2399456	2399660	11079	RER1
chr1	2572224	2572437	100996583	LOC100996583
chr1	2579259	2579461	100996583	LOC100996583
chr1	2600077	2600283	79258	MMEL1
chr1	2610014	2610252	79258	MMEL1
chr1	2613694	2613904	79258	MMEL1
chr1	2617109	2617552	79258	MMEL1
chr1	2620979	2621328	79258	MMEL1
chr1	2622978	2623209	79258	MMEL1
chr1	2697684	2697884	100287898	TTC34
chr1	2758616	2758835	100287898	TTC34
chr1	2774601	2774801	100287898	TTC34
chr1	2779337	2779584	100287898	TTC34
chr1	3066758	3067068	440556	LINC00982
chr1	3117592	3117815	63976	PRDM16
chr1	3133282	3133482	63976	PRDM16
chr1	3162934	3163255	63976	PRDM16
chr1	3166735	3167032	63976	PRDM16
chr1	3175600	3175931	63976	PRDM16
chr1	3200351	3200603	63976	PRDM16
chr1	3216501	3216780	63976	PRDM16
chr1	3256592	3256919	63976	PRDM16
chr1	3289005	3289270	63976	PRDM16
chr1	3297098	3297475	63976	PRDM16
chr1	3307047	3307247	63976	PRDM16
chr1	3312914	3313473	63976	PRDM16
chr1	3343634	3343896	63976	PRDM16
chr1	3369806	3370197	63976	PRDM16
chr1	3410216	3410467	63976	PRDM16
chr1	3414176	3414376	63976	PRDM16
chr1	3424601	3425244	63976	PRDM16
chr1	3464054	3464277	27237	ARHGEF16
chr1	3473563	3473979	27237	ARHGEF16
chr1	3480186	3480386	27237	ARHGEF16
chr1	3504146	3504751	1953	MEGF6
chr1	3513563	3513792	1953	MEGF6
chr1	3522977	3523298	1953	MEGF6
chr1	3529227	3529459	1953	MEGF6
chr1	3542956	3543674	1953	MEGF6
chr1	3563010	3563325	1953	MEGF6
chr1	3571008	3571268	1953	MEGF6
chr1	3575474	3575760	1953	MEGF6
chr1	3584791	3585028	1953	MEGF6
chr1	3593015	3593215	1953	MEGF6
chr1	3642482	3642742	49856	WRAP73
chr1	3649841	3650237	49856	WRAP73
chr1	3655164	3655401	7161	TP73
chr1	3655843	3656094	7161	TP73
chr1	3686482	3686682	7161	TP73
chr1	3695484	3695694	7161	TP73
chr1	3724815	3725048	7161	TP73
chr1	3743708	3743944	57212	TP73-AS1
chr1	3753233	3753664	148870	CCDC27
chr1	3757791	3758030	148870	CCDC27
chr1	3758934	3759134	148870	CCDC27
chr1	3764858	3765058	148870	CCDC27
chr1	3773330	3773545	388588	SMIM1
chr1	3791696	3791941	57470	LRRC47
chr1	3792457	3792658	57470	LRRC47
chr1	3794347	3794557	57470	LRRC47
chr1	3812515	3812799	9731	CEP104
chr1	3824075	3824308	9731	CEP104
chr1	3832908	3833191	9731	CEP104
chr1	3840213	3840419	9731	CEP104
chr1	3842140	3842460	9731	CEP104
chr1	3848175	3848561	9731	CEP104
chr1	3857136	3857626	1677	DFFB
chr1	3857136	3857626	9731	CEP104
chr1	3866837	3867095	1677	DFFB
chr1	3868983	3869246	1677	DFFB
chr1	3871324	3871541	1677	DFFB
chr1	3878130	3878410	1677	DFFB
chr1	3889504	3889734	339448	C1orf174
chr1	3894412	3894683	339448	C1orf174
chr1	3900427	3901249	100133612	LINC01134
chr1	3901333	3901682	100133612	LINC01134
chr1	3951228	3951443	728716	LINC01346
chr1	4659419	4659642	55966	AJAP1
chr1	4676826	4677051	55966	AJAP1
chr1	4688467	4688885	55966	AJAP1
chr1	4718609	4718846	55966	AJAP1
chr1	4731063	4731434	55966	AJAP1
chr1	4740500	4740793	55966	AJAP1
chr1	4747820	4748020	55966	AJAP1
chr1	4748529	4748862	55966	AJAP1
chr1	4753576	4753885	55966	AJAP1
chr1	4773772	4773995	55966	AJAP1
chr1	4779951	4780162	55966	AJAP1
chr1	5865219	5865427	261734	NPHP4
chr1	5873618	5873854	261734	NPHP4
chr1	5877829	5878059	261734	NPHP4
chr1	5892078	5892469	261734	NPHP4
chr1	5893520	5893749	261734	NPHP4
chr1	5912305	5912637	261734	NPHP4
chr1	5919823	5920035	261734	NPHP4
chr1	5925562	5925865	261734	NPHP4
chr1	5937112	5937327	261734	NPHP4
chr1	5942301	5942600	261734	NPHP4
chr1	5963666	5964010	261734	NPHP4
chr1	5975208	5975515	261734	NPHP4
chr1	5983408	5983698	261734	NPHP4
chr1	5992351	5992727	261734	NPHP4
chr1	5992351	5992727	8514	KCNAB2
chr1	6009114	6009453	8514	KCNAB2
chr1	6017598	6017810	8514	KCNAB2
chr1	6022876	6023196	8514	KCNAB2
chr1	6032282	6032537	8514	KCNAB2
chr1	6056017	6056231	8514	KCNAB2
chr1	6060748	6060979	8514	KCNAB2
chr1	6063333	6063631	8514	KCNAB2
chr1	6092189	6092430	8514	KCNAB2
chr1	6098257	6098479	8514	KCNAB2
chr1	6111009	6111432	26038	CHD5
chr1	6114082	6114340	26038	CHD5
chr1	6114847	6115147	26038	CHD5
chr1	6118706	6118921	26038	CHD5
chr1	6122797	6123070	26038	CHD5
chr1	6127741	6127986	26038	CHD5
chr1	6128090	6128297	26038	CHD5
chr1	6134351	6134558	26038	CHD5
chr1	6140207	6140457	26038	CHD5
chr1	6158702	6159249	26038	CHD5
chr1	6173094	6173306	26038	CHD5
chr1	6176586	6176801	26038	CHD5
chr1	6191265	6191720	6146	RPL22
chr1	6198977	6199177	6146	RPL22
chr1	6199398	6199771	6146	RPL22
chr1	6216642	6216889	388591	RNF207
chr1	6228336	6228556	23463	ICMT
chr1	6228905	6229125	23463	ICMT
chr1	6230532	6230757	23463	ICMT
chr1	6259772	6260135	387509	GPR153
chr1	6276435	6276751	11332	ACOT7
chr1	6292811	6293094	11332	ACOT7
chr1	6296469	6296671	11332	ACOT7
chr1	6304585	6304969	11332	ACOT7
chr1	6305523	6306188	11332	ACOT7
chr1	6315549	6315779	11332	ACOT7
chr1	6317655	6317928	11332	ACOT7
chr1	6323390	6323632	11332	ACOT7
chr1	6328490	6328690	11332	ACOT7
chr1	6339727	6339931	11332	ACOT7
chr1	6341510	6341753	11332	ACOT7
chr1	6343176	6343433	11332	ACOT7
chr1	6344595	6344795	11332	ACOT7
chr1	6356716	6356977	11332	ACOT7
chr1	6357854	6358150	11332	ACOT7
chr1	6375769	6376030	11332	ACOT7
chr1	6381855	6382140	11332	ACOT7
chr1	6383145	6383399	11332	ACOT7
chr1	6388015	6388215	11332	ACOT7
chr1	6427219	6427419	83715	ESPN
chr1	6431419	6431641	83715	ESPN
chr1	6432783	6433231	83715	ESPN
chr1	6438906	6439122	83715	ESPN
chr1	6439759	6440050	83715	ESPN
chr1	6442398	6442896	83715	ESPN
chr1	6452907	6453199	83715	ESPN
chr1	6458068	6458797	83715	ESPN
chr1	6468491	6468786	57449	PLEKHG5
chr1	6476158	6476508	57449	PLEKHG5
chr1	6486568	6486851	57449	PLEKHG5
chr1	6494059	6494476	57449	PLEKHG5
chr1	6517200	6517411	57449	PLEKHG5
chr1	6517941	6518231	57449	PLEKHG5
chr1	6522609	6522898	79707	NOL9
chr1	6533948	6534223	79707	NOL9
chr1	6535678	6535951	79707	NOL9
chr1	6536160	6536368	79707	NOL9
chr1	6540118	6540368	79707	NOL9
chr1	6542662	6542878	79707	NOL9
chr1	6543797	6544107	79707	NOL9
chr1	6550167	6550367	79707	NOL9
chr1	6550769	6550970	79707	NOL9
chr1	6560734	6561005	80835	TAS1R1
chr1	6566633	6566894	80835	TAS1R1
chr1	6567316	6567613	80835	TAS1R1
chr1	6573650	6573871	80835	TAS1R1
chr1	6587346	6587557	3104	ZBTB48
chr1	6600937	6601485	9903	KLHL21
chr1	6615977	6616273	148479	PHF13
chr1	6620680	6620880	148479	PHF13
chr1	6625799	6626098	90326	THAP3
chr1	6636811	6637041	55735	DNAJC11
chr1	6643415	6643625	55735	DNAJC11
chr1	6648157	6648384	55735	DNAJC11
chr1	6654859	6655088	55735	DNAJC11
chr1	6657651	6657981	55735	DNAJC11
chr1	6659898	6660169	55735	DNAJC11
chr1	6662139	6662479	55735	DNAJC11
chr1	6664162	6664446	55735	DNAJC11
chr1	6669056	6669383	55735	DNAJC11
chr1	6671222	6671634	55735	DNAJC11
chr1	6674318	6674834	55735	DNAJC11
chr1	6676907	6677176	55735	DNAJC11
chr1	6681750	6681950	55735	DNAJC11
chr1	6682829	6683104	55735	DNAJC11
chr1	6684085	6684322	55735	DNAJC11
chr1	6687324	6687549	55735	DNAJC11
chr1	6689625	6689868	55735	DNAJC11
chr1	6726529	6726729	100505887	LOC100505887
chr1	6728265	6728524	100505887	LOC100505887
chr1	6786523	6786891	23261	CAMTA1
chr1	6798508	6798795	23261	CAMTA1
chr1	6802114	6802666	23261	CAMTA1
chr1	6807466	6807743	23261	CAMTA1
chr1	6809040	6809241	23261	CAMTA1
chr1	6810494	6810733	23261	CAMTA1
chr1	6818094	6818331	23261	CAMTA1
chr1	6822588	6822887	23261	CAMTA1
chr1	6828299	6828589	23261	CAMTA1
chr1	6829970	6830211	23261	CAMTA1
chr1	6832026	6832226	23261	CAMTA1
chr1	6839192	6839420	23261	CAMTA1
chr1	6840008	6840222	23261	CAMTA1
chr1	6842673	6842929	23261	CAMTA1
chr1	6847698	6847916	23261	CAMTA1
chr1	6855832	6856032	23261	CAMTA1
chr1	6860749	6861299	23261	CAMTA1
chr1	6861884	6862199	23261	CAMTA1
chr1	6898228	6898608	23261	CAMTA1
chr1	6914075	6914348	23261	CAMTA1
chr1	6921557	6921948	23261	CAMTA1
chr1	6929126	6929377	23261	CAMTA1
chr1	6929491	6929823	23261	CAMTA1
chr1	6936755	6937087	23261	CAMTA1
chr1	6942367	6942743	23261	CAMTA1
chr1	6952086	6952549	23261	CAMTA1
chr1	6966948	6967282	23261	CAMTA1
chr1	6972933	6973234	23261	CAMTA1
chr1	6987147	6987445	23261	CAMTA1
chr1	6997600	6997843	23261	CAMTA1
chr1	7004896	7005105	23261	CAMTA1
chr1	7023824	7024024	23261	CAMTA1
chr1	7027892	7028102	23261	CAMTA1
chr1	7029218	7029507	23261	CAMTA1
chr1	7030844	7031053	23261	CAMTA1
chr1	7033602	7033929	23261	CAMTA1
chr1	7035213	7035434	23261	CAMTA1
chr1	7037661	7037876	23261	CAMTA1
chr1	7038727	7039045	23261	CAMTA1
chr1	7040874	7041103	23261	CAMTA1
chr1	7075691	7075905	23261	CAMTA1
chr1	7085060	7085318	23261	CAMTA1
chr1	7098783	7099020	23261	CAMTA1
chr1	7099172	7099456	23261	CAMTA1
chr1	7105745	7105945	23261	CAMTA1
chr1	7116669	7117297	23261	CAMTA1
chr1	7117660	7117959	23261	CAMTA1
chr1	7126724	7127064	23261	CAMTA1
chr1	7128638	7128877	23261	CAMTA1
chr1	7130937	7131158	23261	CAMTA1
chr1	7135201	7135452	23261	CAMTA1
chr1	7137933	7138182	23261	CAMTA1
chr1	7147159	7147532	23261	CAMTA1
chr1	7157089	7157438	23261	CAMTA1
chr1	7157827	7158209	23261	CAMTA1
chr1	7165355	7165571	23261	CAMTA1
chr1	7166055	7166314	23261	CAMTA1
chr1	7166822	7167139	23261	CAMTA1
chr1	7168402	7168692	23261	CAMTA1
chr1	7193021	7193395	23261	CAMTA1
chr1	7203809	7204079	23261	CAMTA1
chr1	7204804	7205028	23261	CAMTA1
chr1	7215381	7215692	23261	CAMTA1
chr1	7223552	7223830	23261	CAMTA1
chr1	7224003	7224359	23261	CAMTA1
chr1	7227370	7227613	23261	CAMTA1
chr1	7229844	7230050	23261	CAMTA1
chr1	7238523	7238754	23261	CAMTA1
chr1	7242718	7242969	23261	CAMTA1
chr1	7256235	7256578	23261	CAMTA1
chr1	7262214	7262434	23261	CAMTA1
chr1	7265772	7266032	23261	CAMTA1
chr1	7270279	7270615	23261	CAMTA1
chr1	7281818	7282140	23261	CAMTA1
chr1	7284251	7284532	23261	CAMTA1
chr1	7291183	7291968	23261	CAMTA1
chr1	7299360	7299677	23261	CAMTA1
chr1	7300196	7300453	23261	CAMTA1
chr1	7300972	7301235	23261	CAMTA1
chr1	7309218	7309604	23261	CAMTA1
chr1	7310688	7310944	23261	CAMTA1
chr1	7324647	7324877	23261	CAMTA1
chr1	7327134	7327489	23261	CAMTA1
chr1	7328326	7328526	23261	CAMTA1
chr1	7336102	7336302	23261	CAMTA1
chr1	7339657	7339893	23261	CAMTA1
chr1	7344693	7344952	23261	CAMTA1
chr1	7353443	7353692	23261	CAMTA1
chr1	7354066	7354454	23261	CAMTA1
chr1	7370843	7371108	23261	CAMTA1
chr1	7371403	7371663	23261	CAMTA1
chr1	7385011	7385211	23261	CAMTA1
chr1	7391113	7391318	23261	CAMTA1
chr1	7392568	7392859	23261	CAMTA1
chr1	7394996	7395196	23261	CAMTA1
chr1	7401811	7402164	23261	CAMTA1
chr1	7417029	7417729	23261	CAMTA1
chr1	7421136	7421336	23261	CAMTA1
chr1	7423303	7423562	23261	CAMTA1
chr1	7462061	7462351	23261	CAMTA1
chr1	7462812	7463044	23261	CAMTA1
chr1	7470858	7471688	23261	CAMTA1
chr1	7484471	7484837	23261	CAMTA1
chr1	7490354	7490656	23261	CAMTA1
chr1	7497197	7497438	23261	CAMTA1
chr1	7521530	7522062	23261	CAMTA1
chr1	7538124	7538345	23261	CAMTA1
chr1	7545879	7546250	23261	CAMTA1
chr1	7575974	7576219	23261	CAMTA1
chr1	7579514	7579759	23261	CAMTA1
chr1	7591892	7592239	23261	CAMTA1
chr1	7593759	7594048	23261	CAMTA1
chr1	7600649	7600849	23261	CAMTA1
chr1	7601428	7601963	23261	CAMTA1
chr1	7605166	7605648	23261	CAMTA1
chr1	7619598	7619832	23261	CAMTA1
chr1	7623509	7623720	23261	CAMTA1
chr1	7636404	7636792	23261	CAMTA1
chr1	7647933	7648172	23261	CAMTA1
chr1	7659291	7659562	23261	CAMTA1
chr1	7665885	7666201	23261	CAMTA1
chr1	7682816	7683210	23261	CAMTA1
chr1	7701349	7701573	23261	CAMTA1
chr1	7704537	7704789	23261	CAMTA1
chr1	7706860	7707060	23261	CAMTA1
chr1	7708320	7708555	23261	CAMTA1
chr1	7715411	7715647	23261	CAMTA1
chr1	7717433	7717662	23261	CAMTA1
chr1	7720509	7720753	23261	CAMTA1
chr1	7724535	7724843	23261	CAMTA1
chr1	7725916	7726198	23261	CAMTA1
chr1	7727136	7727341	23261	CAMTA1
chr1	7730632	7730832	23261	CAMTA1
chr1	7733016	7733229	23261	CAMTA1
chr1	7735783	7736007	23261	CAMTA1
chr1	7741647	7741910	23261	CAMTA1
chr1	7743837	7744314	23261	CAMTA1
chr1	7747883	7748168	23261	CAMTA1
chr1	7755003	7755305	23261	CAMTA1
chr1	7758630	7759024	23261	CAMTA1
chr1	7764666	7765023	23261	CAMTA1
chr1	7765793	7766039	23261	CAMTA1
chr1	7772565	7772852	9341	VAMP3
chr1	7779018	7779224	9341	VAMP3
chr1	7786002	7786202	8863	PER3
chr1	7788551	7788793	8863	PER3
chr1	7791009	7791221	8863	PER3
chr1	7794320	7794520	8863	PER3
chr1	7797322	7797645	8863	PER3
chr1	7799433	7799709	8863	PER3
chr1	7807988	7808341	8863	PER3
chr1	7810485	7810763	8863	PER3
chr1	7812377	7812718	8863	PER3
chr1	7822248	7822449	8863	PER3
chr1	7823305	7823692	8863	PER3
chr1	7825724	7825989	8863	PER3
chr1	7835968	7836175	8863	PER3
chr1	7838389	7838728	8863	PER3
chr1	7840300	7840508	8863	PER3
chr1	7848307	7848514	10911	UTS2
chr1	7849216	7849421	10911	UTS2
chr1	7849922	7850180	10911	UTS2
chr1	7921417	7921675	3604	TNFRSF9
chr1	7922810	7923041	3604	TNFRSF9
chr1	7929948	7930164	3604	TNFRSF9
chr1	7933536	7933803	3604	TNFRSF9
chr1	7934503	7934718	3604	TNFRSF9
chr1	7938999	7939340	3604	TNFRSF9
chr1	7963796	7964059	11315	PARK7
chr1	7969555	7969894	11315	PARK7
chr1	7971622	7971875	11315	PARK7
chr1	7973529	7973782	11315	PARK7
chr1	7980002	7980236	11315	PARK7
chr1	7981724	7982060	11315	PARK7
chr1	8015039	8015311	54206	ERRFI1
chr1	8016694	8016908	54206	ERRFI1
chr1	8211977	8212267	102724539	LOC102724539
chr1	8319709	8319955	50651	SLC45A1
chr1	8322180	8322406	50651	SLC45A1
chr1	8331714	8331995	50651	SLC45A1
chr1	8332487	8332775	50651	SLC45A1
chr1	8333428	8333628	50651	SLC45A1
chr1	8343219	8343927	50651	SLC45A1
chr1	8357848	8358048	473	RERE
chr1	8380309	8380509	473	RERE
chr1	8383548	8383903	473	RERE
chr1	8385773	8385992	473	RERE
chr1	8388295	8388647	473	RERE
chr1	8395269	8395490	473	RERE
chr1	8396989	8397560	473	RERE
chr1	8400850	8401053	473	RERE
chr1	8401804	8402073	473	RERE
chr1	8412274	8412590	473	RERE
chr1	8416308	8416637	473	RERE
chr1	8426221	8426489	102724552	LOC102724552
chr1	8426221	8426489	473	RERE
chr1	8426998	8427199	102724552	LOC102724552
chr1	8426998	8427199	473	RERE
chr1	8433493	8433911	102724552	LOC102724552
chr1	8433493	8433911	473	RERE
chr1	8439901	8440524	473	RERE
chr1	8445773	8445993	473	RERE
chr1	8454623	8454838	473	RERE
chr1	8456420	8456833	473	RERE
chr1	8470224	8470460	473	RERE
chr1	8470752	8471004	473	RERE
chr1	8475183	8475419	473	RERE
chr1	8477578	8477827	473	RERE
chr1	8480438	8480706	473	RERE
chr1	8481081	8481310	473	RERE
chr1	8491285	8491606	473	RERE
chr1	8495267	8495509	473	RERE
chr1	8498507	8498765	473	RERE
chr1	8500429	8500804	473	RERE
chr1	8502518	8502869	473	RERE
chr1	8504640	8504882	473	RERE
chr1	8511973	8512368	473	RERE
chr1	8525849	8526239	473	RERE
chr1	8530596	8531111	473	RERE
chr1	8532527	8532802	473	RERE
chr1	8535835	8536140	473	RERE
chr1	8545670	8546011	473	RERE
chr1	8550507	8550835	473	RERE
chr1	8552940	8553158	473	RERE
chr1	8562446	8562681	473	RERE
chr1	8565401	8565712	473	RERE
chr1	8566719	8566937	473	RERE
chr1	8576913	8577192	473	RERE
chr1	8582550	8582795	473	RERE
chr1	8600724	8601014	473	RERE
chr1	8608965	8609199	473	RERE
chr1	8634735	8635019	473	RERE
chr1	8635965	8636419	473	RERE
chr1	8653396	8653718	473	RERE
chr1	8658468	8658690	473	RERE
chr1	8660233	8660772	473	RERE
chr1	8661160	8661375	473	RERE
chr1	8667501	8667718	473	RERE
chr1	8677237	8677523	473	RERE
chr1	8688396	8688596	473	RERE
chr1	8690900	8691158	473	RERE
chr1	8692286	8692520	473	RERE
chr1	8696545	8696882	473	RERE
chr1	8697332	8697585	473	RERE
chr1	8703329	8703727	473	RERE
chr1	8708891	8709173	473	RERE
chr1	8710580	8710841	473	RERE
chr1	8727130	8727330	473	RERE
chr1	8729271	8729510	473	RERE
chr1	8731878	8732109	473	RERE
chr1	8732799	8733109	473	RERE
chr1	8738216	8738587	473	RERE
chr1	8740134	8740461	473	RERE
chr1	8743317	8743522	473	RERE
chr1	8746967	8747350	473	RERE
chr1	8760006	8760239	473	RERE
chr1	8761632	8761932	473	RERE
chr1	8765800	8766060	473	RERE
chr1	8767776	8767976	473	RERE
chr1	8771355	8771555	473	RERE
chr1	8771703	8771940	473	RERE
chr1	8774954	8775280	473	RERE
chr1	8777530	8777840	473	RERE
chr1	8787991	8788192	473	RERE
chr1	8792844	8793173	473	RERE
chr1	8793892	8794143	473	RERE
chr1	8798658	8798992	473	RERE
chr1	8803273	8803562	473	RERE
chr1	8808893	8809151	473	RERE
chr1	8869494	8869698	2023	ENO1
chr1	8873670	8873909	2023	ENO1
chr1	8878588	8879006	100505975	ENO1-AS1
chr1	8878588	8879006	2023	ENO1
chr1	8949964	8950199	765	CA6
chr1	8951010	8951249	765	CA6
chr1	8956045	8956250	765	CA6
chr1	8959704	8960031	765	CA6
chr1	8962047	8962270	765	CA6
chr1	8965715	8965915	765	CA6
chr1	8966197	8966401	765	CA6
chr1	8968758	8969324	765	CA6
chr1	8971216	8971426	765	CA6
chr1	8972405	8972701	765	CA6
chr1	9003541	9003873	155184	SLC2A7
chr1	9010355	9010683	155184	SLC2A7
chr1	9023435	9023681	155184	SLC2A7
chr1	9023758	9023973	155184	SLC2A7
chr1	9043721	9044204	6518	SLC2A5
chr1	9051947	9052322	6518	SLC2A5
chr1	9055277	9055565	6518	SLC2A5
chr1	9062543	9062774	6518	SLC2A5
chr1	9063460	9063952	6518	SLC2A5
chr1	9067243	9067485	6518	SLC2A5
chr1	9112429	9112687	80045	GPR157
chr1	9113752	9114012	80045	GPR157
chr1	9114844	9115044	80045	GPR157
chr1	9121006	9121424	80045	GPR157
chr1	9128290	9128498	80045	GPR157
chr1	9158067	9158299	106614088	MIR34AHG
chr1	9158808	9159024	106614088	MIR34AHG
chr1	9181143	9181380	106614088	MIR34AHG
chr1	9188002	9188346	102724571	LOC102724571
chr1	9239025	9239231	9563	H6PD
chr1	9250000	9250311	9563	H6PD
chr1	9258984	9259292	9563	H6PD
chr1	9294414	9294645	80176	SPSB1
chr1	9295058	9295262	80176	SPSB1
chr1	9301293	9301494	80176	SPSB1
chr1	9303100	9303398	80176	SPSB1
chr1	9313278	9313478	80176	SPSB1
chr1	9336232	9336537	80176	SPSB1
chr1	9341757	9342192	80176	SPSB1
chr1	9343725	9343982	80176	SPSB1
chr1	9348046	9348251	80176	SPSB1
chr1	9350328	9350608	80176	SPSB1
chr1	9350736	9350970	80176	SPSB1
chr1	9359505	9359724	80176	SPSB1
chr1	9546182	9546514	84275	SLC25A33
chr1	9547043	9547275	84275	SLC25A33
chr1	9554335	9554576	84275	SLC25A33
chr1	9562681	9563167	84275	SLC25A33
chr1	9565367	9565603	84275	SLC25A33
chr1	9565724	9565927	84275	SLC25A33
chr1	9571227	9571440	84275	SLC25A33
chr1	9572338	9572557	84275	SLC25A33
chr1	9574700	9575084	84275	SLC25A33
chr1	9578624	9578828	84275	SLC25A33
chr1	9580611	9580816	84275	SLC25A33
chr1	9582041	9582254	84275	SLC25A33
chr1	9599039	9599285	199953	TMEM201
chr1	9656652	9657027	5293	PIK3CD
chr1	9659854	9660161	5293	PIK3CD
chr1	9661902	9662102	5293	PIK3CD
chr1	9666076	9666325	5293	PIK3CD
chr1	9666709	9666988	5293	PIK3CD
chr1	9675066	9675429	101929074	PIK3CD-AS2
chr1	9675066	9675429	5293	PIK3CD
chr1	9679046	9679248	101929074	PIK3CD-AS2
chr1	9679046	9679248	5293	PIK3CD
chr1	9684308	9684514	101929074	PIK3CD-AS2
chr1	9684308	9684514	5293	PIK3CD
chr1	9686494	9686694	101929074	PIK3CD-AS2
chr1	9686494	9686694	5293	PIK3CD
chr1	9692486	9692769	5293	PIK3CD
chr1	9700385	9700648	5293	PIK3CD
chr1	9701983	9702218	5293	PIK3CD
chr1	9702531	9702781	5293	PIK3CD
chr1	9711882	9712084	5293	PIK3CD
chr1	9714954	9715186	5293	PIK3CD
chr1	9719084	9719424	5293	PIK3CD
chr1	9725379	9725764	5293	PIK3CD
chr1	9727751	9728057	5293	PIK3CD
chr1	9739518	9740348	22883	CLSTN1
chr1	9741724	9741941	22883	CLSTN1
chr1	9745444	9745679	22883	CLSTN1
chr1	9747799	9748113	22883	CLSTN1
chr1	9757282	9757497	22883	CLSTN1
chr1	9759268	9759490	22883	CLSTN1
chr1	9762221	9762489	22883	CLSTN1
chr1	9766804	9767232	22883	CLSTN1
chr1	9767383	9767627	22883	CLSTN1
chr1	9771305	9771632	22883	CLSTN1
chr1	9774411	9774623	22883	CLSTN1
chr1	9775917	9776186	22883	CLSTN1
chr1	9777084	9777530	22883	CLSTN1
chr1	9786013	9786229	22883	CLSTN1
chr1	9788446	9788834	22883	CLSTN1
chr1	9790862	9791160	22883	CLSTN1
chr1	9796398	9796712	22883	CLSTN1
chr1	9800932	9801171	22883	CLSTN1
chr1	9805629	9805889	22883	CLSTN1
chr1	9806634	9806946	22883	CLSTN1
chr1	9817315	9817533	22883	CLSTN1
chr1	9818427	9818627	22883	CLSTN1
chr1	9818710	9818986	22883	CLSTN1
chr1	9848666	9849030	56998	CTNNBIP1
chr1	9851472	9851699	56998	CTNNBIP1
chr1	9854047	9854386	56998	CTNNBIP1
chr1	9856945	9857150	56998	CTNNBIP1
chr1	9865047	9865292	56998	CTNNBIP1
chr1	9868916	9869187	56998	CTNNBIP1
chr1	9878853	9879085	56998	CTNNBIP1
chr1	9881800	9882136	56998	CTNNBIP1
chr1	9892245	9892616	56998	CTNNBIP1
chr1	9899658	9899918	56998	CTNNBIP1
chr1	9902758	9903086	56998	CTNNBIP1
chr1	9905476	9905682	56998	CTNNBIP1
chr1	9908147	9908573	56998	CTNNBIP1
chr1	9924347	9924587	84328	LZIC
chr1	9925598	9926001	84328	LZIC
chr1	9931266	9931470	84328	LZIC
chr1	9932492	9932715	84328	LZIC
chr1	9933063	9933296	84328	LZIC
chr1	9940119	9940573	84328	LZIC
chr1	9941288	9941743	84328	LZIC
chr1	9943254	9943555	64802	NMNAT1
chr1	9943254	9943555	84328	LZIC
chr1	9953727	9954023	64802	NMNAT1
chr1	9954741	9955359	64802	NMNAT1
chr1	9958383	9958583	64802	NMNAT1
chr1	9962208	9962502	64802	NMNAT1
chr1	9962659	9962930	64802	NMNAT1
chr1	9968050	9968265	64802	NMNAT1
chr1	9968669	9968879	64802	NMNAT1
chr1	9971308	9971541	64802	NMNAT1
chr1	9973471	9973971	64802	NMNAT1
chr1	9978103	9978339	64802	NMNAT1
chr1	9979566	9979834	64802	NMNAT1
chr1	9980661	9980863	64802	NMNAT1
chr1	9981217	9981487	64802	NMNAT1
chr1	9984052	9984269	64802	NMNAT1
chr1	10000723	10000947	116362	RBP7
chr1	10008438	10008701	116362	RBP7
chr1	10009538	10009738	116362	RBP7
chr1	10012203	10012408	116362	RBP7
chr1	10033048	10033356	10277	UBE4B
chr1	10035319	10035519	10277	UBE4B
chr1	10035732	10035953	10277	UBE4B
chr1	10040420	10040783	10277	UBE4B
chr1	10043319	10043600	10277	UBE4B
chr1	10052108	10052385	10277	UBE4B
chr1	10053119	10053404	10277	UBE4B
chr1	10054783	10055004	10277	UBE4B
chr1	10055827	10056047	10277	UBE4B
chr1	10061855	10062114	10277	UBE4B
chr1	10064757	10064996	10277	UBE4B
chr1	10067734	10068221	10277	UBE4B
chr1	10069521	10069756	10277	UBE4B
chr1	10074398	10074690	10277	UBE4B
chr1	10078109	10078317	10277	UBE4B
chr1	10080201	10080429	10277	UBE4B
chr1	10085826	10086219	10277	UBE4B
chr1	10086738	10086938	10277	UBE4B
chr1	10094362	10094608	10277	UBE4B
chr1	10101457	10101701	10277	UBE4B
chr1	10103874	10104115	10277	UBE4B
chr1	10107621	10107851	10277	UBE4B
chr1	10111634	10112039	10277	UBE4B
chr1	10113817	10114150	10277	UBE4B
chr1	10118325	10118647	10277	UBE4B
chr1	10118793	10119074	10277	UBE4B
chr1	10123780	10124003	10277	UBE4B
chr1	10130005	10130340	10277	UBE4B
chr1	10137853	10138130	10277	UBE4B
chr1	10139789	10139989	10277	UBE4B
chr1	10142405	10142694	10277	UBE4B
chr1	10145314	10145676	10277	UBE4B
chr1	10148419	10148971	10277	UBE4B
chr1	10150985	10151206	10277	UBE4B
chr1	10154026	10154226	10277	UBE4B
chr1	10157135	10157363	10277	UBE4B
chr1	10159508	10159725	10277	UBE4B
chr1	10166817	10167155	10277	UBE4B
chr1	10167944	10168941	10277	UBE4B
chr1	10173275	10173510	10277	UBE4B
chr1	10174509	10174776	10277	UBE4B
chr1	10175407	10175692	10277	UBE4B
chr1	10176760	10177100	10277	UBE4B
chr1	10214282	10214778	23095	KIF1B
chr1	10215185	10215385	23095	KIF1B
chr1	10219302	10219591	23095	KIF1B
chr1	10229577	10229839	23095	KIF1B
chr1	10230410	10230696	23095	KIF1B
chr1	10235622	10235854	23095	KIF1B
chr1	10239599	10239911	23095	KIF1B
chr1	10242513	10242875	23095	KIF1B
chr1	10244517	10244860	23095	KIF1B
chr1	10251961	10252275	23095	KIF1B
chr1	10254603	10254824	23095	KIF1B
chr1	10260616	10260889	23095	KIF1B
chr1	10261063	10261459	23095	KIF1B
chr1	10269356	10269709	23095	KIF1B
chr1	10270749	10270993	23095	KIF1B
chr1	10273983	10274266	23095	KIF1B
chr1	10275886	10276114	23095	KIF1B
chr1	10276859	10277151	23095	KIF1B
chr1	10280325	10280539	23095	KIF1B
chr1	10283035	10283304	23095	KIF1B
chr1	10286032	10286258	23095	KIF1B
chr1	10290495	10290825	23095	KIF1B
chr1	10291509	10291726	23095	KIF1B
chr1	10301329	10301551	23095	KIF1B
chr1	10307313	10307570	23095	KIF1B
chr1	10313499	10313915	23095	KIF1B
chr1	10317609	10317825	23095	KIF1B
chr1	10319077	10319365	23095	KIF1B
chr1	10327332	10327600	23095	KIF1B
chr1	10332464	10332702	23095	KIF1B
chr1	10333065	10333320	23095	KIF1B
chr1	10336095	10336401	23095	KIF1B
chr1	10343545	10343745	23095	KIF1B
chr1	10346318	10346686	23095	KIF1B
chr1	10350105	10350460	23095	KIF1B
chr1	10356079	10356398	23095	KIF1B
chr1	10356655	10356994	23095	KIF1B
chr1	10357613	10358054	23095	KIF1B
chr1	10360372	10360652	23095	KIF1B
chr1	10364171	10364383	23095	KIF1B
chr1	10364682	10365012	23095	KIF1B
chr1	10369767	10370268	23095	KIF1B
chr1	10373099	10373508	23095	KIF1B
chr1	10380436	10380892	23095	KIF1B
chr1	10401780	10401995	5226	PGD
chr1	10413701	10414079	5226	PGD
chr1	10418951	10419230	5226	PGD
chr1	10431724	10431930	100526739	APITD1-CORT
chr1	10431724	10431930	378708	APITD1
chr1	10435981	10436216	100526739	APITD1-CORT
chr1	10435981	10436216	378708	APITD1
chr1	10441664	10441878	100526739	APITD1-CORT
chr1	10441664	10441878	378708	APITD1
chr1	10442850	10443235	100526739	APITD1-CORT
chr1	10443628	10443963	100526739	APITD1-CORT
chr1	10449124	10449444	100526739	APITD1-CORT
chr1	10461994	10462194	1676	DFFA
chr1	10464075	10464279	1676	DFFA
chr1	10468682	10468926	1676	DFFA
chr1	10472308	10472728	1676	DFFA
chr1	10477059	10477306	5195	PEX14
chr1	10482067	10482347	5195	PEX14
chr1	10486660	10486867	5195	PEX14
chr1	10487477	10487693	5195	PEX14
chr1	10488488	10488826	5195	PEX14
chr1	10488984	10489303	5195	PEX14
chr1	10499382	10499746	5195	PEX14
chr1	10501307	10501620	5195	PEX14
chr1	10503160	10503364	5195	PEX14
chr1	10510590	10511078	5195	PEX14
chr1	10525902	10526242	5195	PEX14
chr1	10527300	10527625	5195	PEX14
chr1	10528372	10528655	5195	PEX14
chr1	10546458	10546956	5195	PEX14
chr1	10548019	10548286	5195	PEX14
chr1	10551911	10552128	5195	PEX14
chr1	10553994	10554372	5195	PEX14
chr1	10557271	10557500	5195	PEX14
chr1	10560687	10560917	5195	PEX14
chr1	10562911	10563165	5195	PEX14
chr1	10563514	10563882	5195	PEX14
chr1	10564899	10565153	5195	PEX14
chr1	10568767	10569072	5195	PEX14
chr1	10573789	10574120	5195	PEX14
chr1	10583167	10583407	5195	PEX14
chr1	10586544	10586856	5195	PEX14
chr1	10589541	10589746	5195	PEX14
chr1	10600225	10600749	5195	PEX14
chr1	10600925	10601296	5195	PEX14
chr1	10608391	10608685	5195	PEX14
chr1	10610428	10610732	5195	PEX14
chr1	10619360	10619589	5195	PEX14
chr1	10619956	10620156	5195	PEX14
chr1	10621481	10621690	5195	PEX14
chr1	10645352	10645565	54897	CASZ1
chr1	10675407	10675632	54897	CASZ1
chr1	10680875	10681094	54897	CASZ1
chr1	10713981	10714336	54897	CASZ1
chr1	10729900	10730374	54897	CASZ1
chr1	10732087	10732287	54897	CASZ1
chr1	10742777	10743077	54897	CASZ1
chr1	10747816	10748173	54897	CASZ1
chr1	10750640	10750873	54897	CASZ1
chr1	10757580	10757816	54897	CASZ1
chr1	10758255	10758680	54897	CASZ1
chr1	10768969	10769187	54897	CASZ1
chr1	10769610	10769830	54897	CASZ1
chr1	10783547	10783791	54897	CASZ1
chr1	10952526	10952875	148345	C1orf127
chr1	10954121	10954560	148345	C1orf127
chr1	10956404	10956663	148345	C1orf127
chr1	10962103	10962357	148345	C1orf127
chr1	10964595	10964819	148345	C1orf127
chr1	10970410	10970633	148345	C1orf127
chr1	10975518	10976015	148345	C1orf127
chr1	10980113	10980423	148345	C1orf127
chr1	11015723	11015932	23435	TARDBP
chr1	11017870	11018285	23435	TARDBP
chr1	11021206	11021673	23435	TARDBP
chr1	11028651	11029230	10747	MASP2
chr1	11036272	11036587	10747	MASP2
chr1	11067275	11067613	5394	EXOSC10
chr1	11073188	11073436	5394	EXOSC10
chr1	11073637	11073936	5394	EXOSC10
chr1	11078230	11078512	5394	EXOSC10
chr1	11083318	11083765	5394	EXOSC10
chr1	11085563	11085784	5394	EXOSC10
chr1	11090047	11090247	5394	EXOSC10
chr1	11091692	11091912	5394	EXOSC10
chr1	11092394	11092618	5394	EXOSC10
chr1	11097392	11097744	5394	EXOSC10
chr1	11099791	11100040	105376736	LOC105376736
chr1	11099791	11100040	5394	EXOSC10
chr1	11108383	11108965	2475	MTOR
chr1	11111154	11111504	2475	MTOR
chr1	11117794	11118034	2475	MTOR
chr1	11118249	11118468	2475	MTOR
chr1	11119281	11119539	2475	MTOR
chr1	11120226	11120614	2475	MTOR
chr1	11122173	11122392	2475	MTOR
chr1	11123846	11124118	2475	MTOR
chr1	11135522	11136054	2475	MTOR
chr1	11139678	11139879	2475	MTOR
chr1	11142289	11142688	2475	MTOR
chr1	11148716	11148962	100873935	MTOR-AS1
chr1	11148716	11148962	2475	MTOR
chr1	11155933	11156159	2475	MTOR
chr1	11158700	11158944	2475	MTOR
chr1	11161200	11161431	2475	MTOR
chr1	11164140	11164376	2475	MTOR
chr1	11167851	11168101	2475	MTOR
chr1	11171017	11171223	2475	MTOR
chr1	11179896	11180245	2475	MTOR
chr1	11180385	11180601	2475	MTOR
chr1	11181910	11182161	2475	MTOR
chr1	11200858	11201083	2475	MTOR
chr1	11202680	11203245	2475	MTOR
chr1	11217364	11217589	2475	MTOR
chr1	11218136	11218415	2475	MTOR
chr1	11222177	11222495	2475	MTOR
chr1	11223767	11223967	2475	MTOR
chr1	11226973	11227173	2475	MTOR
chr1	11232684	11232899	2475	MTOR
chr1	11235800	11236309	2475	MTOR
chr1	11238737	11239043	2475	MTOR
chr1	11241125	11241325	2475	MTOR
chr1	11248623	11249105	2475	MTOR
chr1	11249539	11249837	2475	MTOR
chr1	11254117	11254367	2475	MTOR
chr1	11255670	11255893	2475	MTOR
chr1	11257238	11257575	2475	MTOR
chr1	11273187	11273478	29914	UBIAD1
chr1	11273530	11273767	29914	UBIAD1
chr1	11276440	11276640	29914	UBIAD1
chr1	11282624	11283183	29914	UBIAD1
chr1	11490263	11490474	57540	DISP3
chr1	11491843	11492231	57540	DISP3
chr1	11495209	11495459	57540	DISP3
chr1	11511893	11512104	57540	DISP3
chr1	11525675	11525963	57540	DISP3
chr1	11526918	11527198	57540	DISP3
chr1	11527376	11527625	57540	DISP3
chr1	11533276	11533615	57540	DISP3
chr1	11656344	11656661	93611	FBXO44
chr1	11664985	11665252	26270	FBXO6
chr1	11665482	11665682	26270	FBXO6
chr1	11672212	11672550	26270	FBXO6
chr1	11678986	11679186	10459	MAD2L2
chr1	11679966	11680191	10459	MAD2L2
chr1	11683732	11683994	10459	MAD2L2
chr1	11689350	11689618	10459	MAD2L2
chr1	11693182	11693424	374946	DRAXIN
chr1	11696608	11696946	374946	DRAXIN
chr1	11707029	11707234	374946	DRAXIN
chr1	11710639	11710931	374946	DRAXIN
chr1	11718085	11718331	374946	DRAXIN
chr1	11736949	11737241	57085	AGTRAP
chr1	11744941	11745151	57085	AGTRAP
chr1	11767922	11768142	284498	C1orf167
chr1	11769579	11769829	284498	C1orf167
chr1	11772891	11773105	284498	C1orf167
chr1	11773402	11773736	284498	C1orf167
chr1	11778115	11778319	102724659	LOC102724659
chr1	11778115	11778319	284498	C1orf167
chr1	11782643	11782947	284498	C1orf167
chr1	11790961	11791289	4524	MTHFR
chr1	11803402	11803835	4524	MTHFR
chr1	11805789	11806245	1185	CLCN6
chr1	11805789	11806245	4524	MTHFR
chr1	11813365	11813565	1185	CLCN6
chr1	11814718	11815104	1185	CLCN6
chr1	11815384	11815626	1185	CLCN6
chr1	11820522	11821002	1185	CLCN6
chr1	11821243	11821446	1185	CLCN6
chr1	11822306	11822506	1185	CLCN6
chr1	11838227	11838427	1185	CLCN6
chr1	11838627	11838880	1185	CLCN6
chr1	11839231	11839462	1185	CLCN6
chr1	11843155	11843428	100379251	NPPA-AS1
chr1	11846280	11846701	100379251	NPPA-AS1
chr1	11846280	11846701	4878	NPPA
chr1	11921680	11921989	90231	KIAA2013
chr1	11947411	11947611	5351	PLOD1
chr1	11955685	11956084	5351	PLOD1
chr1	11959412	11959790	5351	PLOD1
chr1	11962317	11962530	5351	PLOD1
chr1	11962834	11963050	5351	PLOD1
chr1	11968488	11968724	5351	PLOD1
chr1	11969885	11970203	5351	PLOD1
chr1	11991600	11991986	9927	MFN2
chr1	11994329	11994635	9927	MFN2
chr1	11997821	11998094	9927	MFN2
chr1	12000193	12000428	9927	MFN2
chr1	12000999	12001261	9927	MFN2
chr1	12003354	12003710	9927	MFN2
chr1	12008722	12008968	9927	MFN2
chr1	12019125	12019715	60672	MIIP
chr1	12068812	12069261	943	TNFRSF8
chr1	12075055	12075262	943	TNFRSF8
chr1	12079902	12080158	943	TNFRSF8
chr1	12085056	12085588	943	TNFRSF8
chr1	12100776	12100990	943	TNFRSF8
chr1	12101239	12101454	943	TNFRSF8
chr1	12103448	12103700	943	TNFRSF8
chr1	12107097	12107319	943	TNFRSF8
chr1	12108191	12108413	943	TNFRSF8
chr1	12111188	12111407	943	TNFRSF8
chr1	12122821	12123026	943	TNFRSF8
chr1	12132188	12132495	943	TNFRSF8
chr1	12133436	12133674	943	TNFRSF8
chr1	12143612	12144127	943	TNFRSF8
chr1	12174095	12174325	7133	TNFRSF1B
chr1	12177949	12178149	7133	TNFRSF1B
chr1	12198649	12198867	7133	TNFRSF1B
chr1	12208934	12209136	7133	TNFRSF1B
chr1	12231042	12231294	55187	VPS13D
chr1	12232979	12233211	55187	VPS13D
chr1	12240286	12240542	55187	VPS13D
chr1	12252666	12253086	55187	VPS13D
chr1	12254957	12255209	55187	VPS13D
chr1	12259923	12260348	55187	VPS13D
chr1	12269877	12270469	55187	VPS13D
chr1	12271371	12271700	55187	VPS13D
chr1	12274082	12274361	55187	VPS13D
chr1	12274908	12275213	55187	VPS13D
chr1	12285249	12285463	55187	VPS13D
chr1	12286178	12286421	55187	VPS13D
chr1	12295026	12295256	55187	VPS13D
chr1	12306032	12306391	55187	VPS13D
chr1	12307481	12307797	55187	VPS13D
chr1	12309219	12309455	55187	VPS13D
chr1	12315804	12316136	55187	VPS13D
chr1	12321989	12322280	55187	VPS13D
chr1	12325116	12325469	55187	VPS13D
chr1	12330224	12330424	55187	VPS13D
chr1	12330560	12330866	55187	VPS13D
chr1	12331530	12331755	55187	VPS13D
chr1	12347172	12347510	55187	VPS13D
chr1	12351471	12351836	55187	VPS13D
chr1	12352759	12352993	55187	VPS13D
chr1	12361388	12361695	55187	VPS13D
chr1	12361981	12362181	55187	VPS13D
chr1	12371339	12371680	55187	VPS13D
chr1	12374730	12374930	55187	VPS13D
chr1	12377055	12377389	55187	VPS13D
chr1	12379749	12380029	55187	VPS13D
chr1	12388319	12388519	55187	VPS13D
chr1	12390433	12390848	55187	VPS13D
chr1	12392688	12392888	55187	VPS13D
chr1	12399137	12399823	55187	VPS13D
chr1	12426823	12427048	55187	VPS13D
chr1	12436650	12437217	55187	VPS13D
chr1	12440753	12441104	55187	VPS13D
chr1	12447288	12447513	55187	VPS13D
chr1	12455601	12455841	55187	VPS13D
chr1	12456410	12456661	55187	VPS13D
chr1	12463432	12463748	55187	VPS13D
chr1	12465817	12466222	55187	VPS13D
chr1	12478102	12478518	55187	VPS13D
chr1	12485326	12485552	55187	VPS13D
chr1	12487328	12487619	55187	VPS13D
chr1	12493203	12493581	55187	VPS13D
chr1	12495076	12495295	55187	VPS13D
chr1	12500880	12501103	55187	VPS13D
chr1	12501660	12501902	55187	VPS13D
chr1	12508450	12508763	55187	VPS13D
chr1	12576311	12576597	9249	DHRS3
chr1	12579450	12579650	9249	DHRS3
chr1	12595854	12596260	9249	DHRS3
chr1	12596467	12596817	9249	DHRS3
chr1	12601947	12602291	9249	DHRS3
chr1	12604421	12604694	9249	DHRS3
chr1	12612852	12613084	9249	DHRS3
chr1	12645535	12645735	343066	AADACL4
chr1	12647972	12648194	343066	AADACL4
chr1	12651736	12651938	343066	AADACL4
chr1	12659630	12660042	343066	AADACL4
chr1	12660577	12660927	343066	AADACL4
chr1	12723419	12723723	126767	AADACL3
chr1	12723828	12724174	126767	AADACL3
chr1	12747086	12747329	93190	C1orf158
chr1	12755214	12755483	93190	C1orf158
chr1	13410843	13411171	645425	PRAMEF20
chr1	13413356	13413559	645425	PRAMEF20
chr1	13415011	13415369	645425	PRAMEF20
chr1	13483163	13483529	126755	LRRC38
chr1	13490265	13490468	126755	LRRC38
chr1	13498468	13498668	126755	LRRC38
chr1	13503341	13503619	126755	LRRC38
chr1	13506411	13506645	126755	LRRC38
chr1	13507624	13507855	126755	LRRC38
chr1	13583774	13583998	10630	PDPN
chr1	13584470	13584714	10630	PDPN
chr1	13593561	13594082	10630	PDPN
chr1	13594797	13595033	10630	PDPN
chr1	13596065	13596267	10630	PDPN
chr1	13600156	13600387	10630	PDPN
chr1	13602146	13602346	10630	PDPN
chr1	13605276	13605763	10630	PDPN
chr1	13607852	13608167	10630	PDPN
chr1	13610946	13611189	10630	PDPN
chr1	13614623	13614828	10630	PDPN
chr1	13705676	13706086	7799	PRDM2
chr1	13710916	13711177	7799	PRDM2
chr1	13713834	13714218	7799	PRDM2
chr1	13716270	13716482	7799	PRDM2
chr1	13723094	13723332	7799	PRDM2
chr1	13723833	13724061	7799	PRDM2
chr1	13724480	13724707	7799	PRDM2
chr1	13725316	13725568	7799	PRDM2
chr1	13739024	13739295	7799	PRDM2
chr1	13743206	13743503	7799	PRDM2
chr1	13745356	13745607	7799	PRDM2
chr1	13749154	13749518	7799	PRDM2
chr1	13754794	13755026	7799	PRDM2
chr1	13755917	13756291	7799	PRDM2
chr1	13768128	13768765	7799	PRDM2
chr1	13771556	13771785	7799	PRDM2
chr1	13774745	13775017	7799	PRDM2
chr1	13775563	13775992	7799	PRDM2
chr1	13785791	13786037	7799	PRDM2
chr1	13799148	13799389	7799	PRDM2
chr1	13810941	13811149	7799	PRDM2
chr1	13818352	13818668	7799	PRDM2
chr1	13822160	13822492	7799	PRDM2
chr1	14610178	14610395	23254	KAZN
chr1	14624219	14624479	23254	KAZN
chr1	14628850	14629117	23254	KAZN
chr1	14637933	14638183	23254	KAZN
chr1	14642228	14642437	23254	KAZN
chr1	14644008	14644613	23254	KAZN
chr1	14656986	14657411	23254	KAZN
chr1	14664252	14664452	23254	KAZN
chr1	14664582	14664966	23254	KAZN
chr1	14686049	14686297	23254	KAZN
chr1	14695498	14695825	23254	KAZN
chr1	14700326	14701015	23254	KAZN
chr1	14710878	14711211	23254	KAZN
chr1	14719596	14719845	23254	KAZN
chr1	14728028	14728326	23254	KAZN
chr1	14730094	14730320	23254	KAZN
chr1	14736259	14736517	23254	KAZN
chr1	14742117	14742614	23254	KAZN
chr1	14743060	14743453	23254	KAZN
chr1	14762366	14762760	23254	KAZN
chr1	14763758	14763958	23254	KAZN
chr1	14771599	14771799	23254	KAZN
chr1	14772154	14772412	23254	KAZN
chr1	14776009	14776257	23254	KAZN
chr1	14777087	14777341	23254	KAZN
chr1	14781068	14781297	23254	KAZN
chr1	14789887	14790120	23254	KAZN
chr1	14792781	14792990	23254	KAZN
chr1	14797053	14797302	23254	KAZN
chr1	14798747	14799003	23254	KAZN
chr1	14823945	14824145	23254	KAZN
chr1	14826035	14826602	23254	KAZN
chr1	14832018	14832254	23254	KAZN
chr1	14834269	14834706	23254	KAZN
chr1	14837247	14837655	23254	KAZN
chr1	14841184	14841504	23254	KAZN
chr1	14850087	14850490	23254	KAZN
chr1	14855428	14855659	23254	KAZN
chr1	14858191	14858442	23254	KAZN
chr1	14858940	14859216	23254	KAZN
chr1	14866562	14866789	23254	KAZN
chr1	14875103	14875382	23254	KAZN
chr1	14880421	14881197	23254	KAZN
chr1	14882991	14883212	23254	KAZN
chr1	14890810	14891180	23254	KAZN
chr1	14894823	14895047	23254	KAZN
chr1	14900561	14900823	23254	KAZN
chr1	14908068	14908375	23254	KAZN
chr1	14914880	14915216	23254	KAZN
chr1	14917870	14918120	23254	KAZN
chr1	14919159	14919383	23254	KAZN
chr1	14922610	14922824	23254	KAZN
chr1	14928109	14928472	23254	KAZN
chr1	14933826	14934036	23254	KAZN
chr1	14939266	14939559	23254	KAZN
chr1	14946259	14946470	23254	KAZN
chr1	14968550	14969199	23254	KAZN
chr1	14969779	14970006	23254	KAZN
chr1	14970222	14970685	23254	KAZN
chr1	14975912	14976123	23254	KAZN
chr1	14976834	14977069	23254	KAZN
chr1	14982422	14982622	23254	KAZN
chr1	14983760	14983965	23254	KAZN
chr1	14984914	14985171	23254	KAZN
chr1	14987184	14987471	23254	KAZN
chr1	14989112	14989395	23254	KAZN
chr1	14993185	14993511	23254	KAZN
chr1	14996038	14996993	23254	KAZN
chr1	15001864	15002171	23254	KAZN
chr1	15006830	15007125	23254	KAZN
chr1	15010396	15010637	23254	KAZN
chr1	15015140	15015426	23254	KAZN
chr1	15024767	15025051	23254	KAZN
chr1	15030335	15030548	23254	KAZN
chr1	15030693	15030906	23254	KAZN
chr1	15032179	15032488	23254	KAZN
chr1	15037888	15038179	23254	KAZN
chr1	15040960	15041258	23254	KAZN
chr1	15043604	15043804	23254	KAZN
chr1	15046623	15046827	23254	KAZN
chr1	15056948	15057401	23254	KAZN
chr1	15071223	15071484	23254	KAZN
chr1	15082626	15082832	23254	KAZN
chr1	15085322	15085584	23254	KAZN
chr1	15085945	15086171	23254	KAZN
chr1	15092082	15092428	23254	KAZN
chr1	15112227	15112441	200197	TMEM51-AS1
chr1	15112227	15112441	23254	KAZN
chr1	15127543	15127817	200197	TMEM51-AS1
chr1	15128589	15128804	200197	TMEM51-AS1
chr1	15134595	15134795	200197	TMEM51-AS1
chr1	15135923	15136126	200197	TMEM51-AS1
chr1	15141553	15141753	200197	TMEM51-AS1
chr1	15142778	15142982	200197	TMEM51-AS1
chr1	15149387	15149587	200197	TMEM51-AS1
chr1	15152274	15152641	200197	TMEM51-AS1
chr1	15152274	15152641	55092	TMEM51
chr1	15160266	15160562	55092	TMEM51
chr1	15164796	15165030	55092	TMEM51
chr1	15164796	15165030	727684	C1orf195
chr1	15167082	15167370	55092	TMEM51
chr1	15167082	15167370	727684	C1orf195
chr1	15168541	15168791	55092	TMEM51
chr1	15168541	15168791	727684	C1orf195
chr1	15170719	15170919	55092	TMEM51
chr1	15170719	15170919	727684	C1orf195
chr1	15178811	15179629	55092	TMEM51
chr1	15193525	15193770	55092	TMEM51
chr1	15200245	15200445	55092	TMEM51
chr1	15200724	15200946	55092	TMEM51
chr1	15203242	15203543	55092	TMEM51
chr1	15208416	15208616	55092	TMEM51
chr1	15213794	15214029	55092	TMEM51
chr1	15214648	15214871	55092	TMEM51
chr1	15215715	15215979	55092	TMEM51
chr1	15251054	15251263	114827	FHAD1
chr1	15265699	15266074	114827	FHAD1
chr1	15269973	15270222	114827	FHAD1
chr1	15270931	15271342	114827	FHAD1
chr1	15275033	15275303	114827	FHAD1
chr1	15278484	15278733	114827	FHAD1
chr1	15284192	15284542	114827	FHAD1
chr1	15285325	15285561	114827	FHAD1
chr1	15288918	15289151	114827	FHAD1
chr1	15294395	15294595	114827	FHAD1
chr1	15296170	15296463	114827	FHAD1
chr1	15306453	15306982	114827	FHAD1
chr1	15307739	15308004	114827	FHAD1
chr1	15315438	15315836	114827	FHAD1
chr1	15318366	15318576	114827	FHAD1
chr1	15320928	15321173	114827	FHAD1
chr1	15325888	15326190	114827	FHAD1
chr1	15326661	15326963	114827	FHAD1
chr1	15327825	15328066	114827	FHAD1
chr1	15337641	15338001	114827	FHAD1
chr1	15340867	15341114	114827	FHAD1
chr1	15342761	15343002	114827	FHAD1
chr1	15352507	15352748	114827	FHAD1
chr1	15354961	15355175	114827	FHAD1
chr1	15359832	15360044	114827	FHAD1
chr1	15364347	15364632	114827	FHAD1
chr1	15366104	15366304	114827	FHAD1
chr1	15373279	15373526	114827	FHAD1
chr1	15375076	15375291	114827	FHAD1
chr1	15376066	15376350	114827	FHAD1
chr1	15382993	15383241	114827	FHAD1
chr1	15384574	15384838	114827	FHAD1
chr1	15389957	15390422	114827	FHAD1
chr1	15392213	15392541	114827	FHAD1
chr1	15397933	15398242	114827	FHAD1
chr1	15415995	15416239	79180	EFHD2
chr1	15417902	15418164	79180	EFHD2
chr1	15418215	15418513	79180	EFHD2
chr1	15458922	15459178	63036	CELA2A
chr1	15468990	15469270	63036	CELA2A
chr1	15470631	15470831	63036	CELA2A
chr1	15479216	15479555	51032	CELA2B
chr1	15480219	15480452	51032	CELA2B
chr1	15484838	15485084	51032	CELA2B
chr1	15486266	15486488	51032	CELA2B
chr1	15494474	15494678	842	CASP9
chr1	15497010	15497380	842	CASP9
chr1	15498062	15498397	842	CASP9
chr1	15515869	15516271	842	CASP9
chr1	15520890	15521189	842	CASP9
chr1	15523912	15524331	842	CASP9
chr1	15524617	15524842	842	CASP9
chr1	15536066	15536360	23341	DNAJC16
chr1	15538121	15538493	23341	DNAJC16
chr1	15547062	15547344	23341	DNAJC16
chr1	15547691	15548019	23341	DNAJC16
chr1	15549502	15549836	23341	DNAJC16
chr1	15555287	15555800	23341	DNAJC16
chr1	15559921	15560149	23341	DNAJC16
chr1	15563357	15563597	23341	DNAJC16
chr1	15564640	15565082	23341	DNAJC16
chr1	15566671	15566921	23341	DNAJC16
chr1	15576399	15576609	79814	AGMAT
chr1	15584133	15584344	79814	AGMAT
chr1	15629702	15629953	84301	DDI2
chr1	15630836	15631191	84301	DDI2
chr1	15641640	15641994	84301	DDI2
chr1	15644538	15645050	84301	DDI2
chr1	15649344	15649596	84301	DDI2
chr1	15650932	15651183	84301	DDI2
chr1	15652557	15652938	84301	DDI2
chr1	15658137	15658546	84301	DDI2
chr1	15687210	15687434	23207	PLEKHM2
chr1	15692849	15693301	23207	PLEKHM2
chr1	15695685	15695885	23207	PLEKHM2
chr1	15703619	15703964	23207	PLEKHM2
chr1	15706411	15706661	23207	PLEKHM2
chr1	15707972	15708350	23207	PLEKHM2
chr1	15711903	15712123	23207	PLEKHM2
chr1	15713628	15714116	23207	PLEKHM2
chr1	15715309	15715650	23207	PLEKHM2
chr1	15722136	15722414	23207	PLEKHM2
chr1	15730189	15730464	23207	PLEKHM2
chr1	15736299	15736505	284723	SLC25A34
chr1	15738383	15738586	284723	SLC25A34
chr1	15763482	15763683	54751	FBLIM1
chr1	15769165	15769484	54751	FBLIM1
chr1	15773276	15773493	54751	FBLIM1
chr1	15774952	15775248	54751	FBLIM1
chr1	15775363	15775646	54751	FBLIM1
chr1	15776553	15776825	54751	FBLIM1
chr1	15778964	15779172	54751	FBLIM1
chr1	15785309	15785645	54751	FBLIM1
chr1	15834483	15834755	729614	FLJ37453
chr1	15835951	15836170	729614	FLJ37453
chr1	15836523	15836754	729614	FLJ37453
chr1	15839768	15839978	729614	FLJ37453
chr1	15840582	15840928	729614	FLJ37453
chr1	15844530	15844740	729614	FLJ37453
chr1	15853480	15853693	23013	SPEN
chr1	15857274	15857627	23013	SPEN
chr1	15859339	15859674	23013	SPEN
chr1	15859860	15860125	23013	SPEN
chr1	15863699	15863900	23013	SPEN
chr1	15866351	15866609	23013	SPEN
chr1	15868379	15868678	23013	SPEN
chr1	15872235	15872706	100616427	MIR5096
chr1	15872235	15872706	23013	SPEN
chr1	15879635	15880009	100616427	MIR5096
chr1	15879635	15880009	23013	SPEN
chr1	15880453	15880787	100616427	MIR5096
chr1	15880453	15880787	23013	SPEN
chr1	15886347	15886680	100616427	MIR5096
chr1	15886347	15886680	23013	SPEN
chr1	15905169	15905419	100616427	MIR5096
chr1	15905169	15905419	23013	SPEN
chr1	15905489	15905815	23013	SPEN
chr1	15911618	15911882	23013	SPEN
chr1	15914625	15914825	23013	SPEN
chr1	15917342	15917589	23013	SPEN
chr1	15920056	15920357	23013	SPEN
chr1	15923748	15924002	23013	SPEN
chr1	15949483	15950134	7709	ZBTB17
chr1	15952755	15953013	7709	ZBTB17
chr1	15956939	15957241	7709	ZBTB17
chr1	15960946	15961146	7709	ZBTB17
chr1	15964615	15964816	7709	ZBTB17
chr1	15964906	15965137	7709	ZBTB17
chr1	15965495	15965774	7709	ZBTB17
chr1	15970505	15970825	7709	ZBTB17
chr1	16004516	16004716	149563	C1orf64
chr1	16017965	16018446	27129	HSPB7
chr1	16025756	16025992	1187	CLCNKA
chr1	16032910	16033112	1187	CLCNKA
chr1	16052032	16052232	1188	CLCNKB
chr1	16065983	16066183	348487	FAM131C
chr1	16068376	16068682	348487	FAM131C
chr1	16131390	16131612	1969	EPHA2
chr1	16136769	16137022	1969	EPHA2
chr1	16137419	16137643	1969	EPHA2
chr1	16145546	16145992	1969	EPHA2
chr1	16146384	16146643	1969	EPHA2
chr1	16200552	16200767	128272	ARHGEF19
chr1	16206294	16206827	128272	ARHGEF19
chr1	16208020	16208220	128272	ARHGEF19
chr1	16234811	16235047	79363	RSG1
chr1	16260195	16260501	54455	FBXO42
chr1	16263939	16264164	54455	FBXO42
chr1	16269520	16269720	54455	FBXO42
chr1	16271974	16272496	54455	FBXO42
chr1	16276106	16276384	54455	FBXO42
chr1	16282198	16282494	54455	FBXO42
chr1	16283450	16283707	54455	FBXO42
chr1	16288220	16288503	54455	FBXO42
chr1	16290484	16290737	54455	FBXO42
chr1	16295474	16295729	54455	FBXO42
chr1	16296400	16296726	54455	FBXO42
chr1	16298503	16298769	54455	FBXO42
chr1	16302609	16302839	54455	FBXO42
chr1	16304050	16304255	54455	FBXO42
chr1	16309213	16309413	54455	FBXO42
chr1	16309897	16310300	54455	FBXO42
chr1	16322368	16322640	54455	FBXO42
chr1	16323236	16323487	54455	FBXO42
chr1	16326025	16326276	54455	FBXO42
chr1	16328994	16329219	54455	FBXO42
chr1	16330904	16331265	54455	FBXO42
chr1	16334157	16334393	54455	FBXO42
chr1	16336522	16336741	54455	FBXO42
chr1	16337817	16338285	54455	FBXO42
chr1	16345260	16345464	54455	FBXO42
chr1	16345537	16345883	54455	FBXO42
chr1	16367024	16367701	26099	SZRD1
chr1	16373309	16373613	26099	SZRD1
chr1	16383572	16383827	26099	SZRD1
chr1	16388971	16389602	26099	SZRD1
chr1	16396543	16396897	26099	SZRD1
chr1	16402222	16402468	374955	SPATA21
chr1	16413668	16413894	374955	SPATA21
chr1	16423522	16423791	374955	SPATA21
chr1	16426565	16426765	374955	SPATA21
chr1	16432109	16432465	374955	SPATA21
chr1	16436054	16436273	374955	SPATA21
chr1	16446735	16447103	55707	NECAP2
chr1	16453588	16453801	55707	NECAP2
chr1	16454255	16454555	55707	NECAP2
chr1	16455963	16456208	55707	NECAP2
chr1	16470941	16471150	114819	CROCCP3
chr1	16474809	16475009	114819	CROCCP3
chr1	16475334	16475564	114819	CROCCP3
chr1	16477283	16477509	114819	CROCCP3
chr1	16481613	16481923	114819	CROCCP3
chr1	16486647	16486956	114819	CROCCP3
chr1	16490079	16490319	114819	CROCCP3
chr1	16492219	16492426	114819	CROCCP3
chr1	16565358	16565592	55672	NBPF1
chr1	16576242	16576463	55672	NBPF1
chr1	16579949	16580231	55672	NBPF1
chr1	16582492	16582730	55672	NBPF1
chr1	16586246	16586687	55672	NBPF1
chr1	16588797	16589045	55672	NBPF1
chr1	16620747	16621338	84809	CROCCP2
chr1	16622678	16622939	84809	CROCCP2
chr1	16625752	16625983	84809	CROCCP2
chr1	16695289	16695620	284729	ESPNP
chr1	16705748	16705948	284729	ESPNP
chr1	16714922	16715253	284729	ESPNP
chr1	16716365	16716660	284729	ESPNP
chr1	16718751	16719087	284729	ESPNP
chr1	16889416	16889717	105376805	LOC105376805
chr1	16935476	16935730	9696	CROCC
chr1	16941353	16941553	9696	CROCC
chr1	16947207	16947488	9696	CROCC
chr1	16971918	16972149	9696	CROCC
chr1	16978435	16979064	4237	MFAP2
chr1	16988693	16988955	23400	ATP13A2
chr1	16994369	16994855	23400	ATP13A2
chr1	17003931	17004196	23400	ATP13A2
chr1	17041859	17042109	6390	SDHB
chr1	17042871	17043076	6390	SDHB
chr1	17048712	17048974	6390	SDHB
chr1	17073231	17073511	11240	PADI2
chr1	17078103	17078451	11240	PADI2
chr1	17083173	17083386	11240	PADI2
chr1	17088726	17089000	11240	PADI2
chr1	17100595	17100874	11240	PADI2
chr1	17104053	17104293	11240	PADI2
chr1	17104420	17104678	11240	PADI2
chr1	17105272	17105558	11240	PADI2
chr1	17106449	17106711	11240	PADI2
chr1	17109127	17109399	11240	PADI2
chr1	17211148	17211384	29943	PADI1
chr1	17226945	17227412	29943	PADI1
chr1	17233852	17234072	29943	PADI1
chr1	17236979	17237235	29943	PADI1
chr1	17239458	17239661	29943	PADI1
chr1	17240124	17240333	29943	PADI1
chr1	17256880	17257114	51702	PADI3
chr1	17259032	17259266	51702	PADI3
chr1	17262966	17263186	51702	PADI3
chr1	17275255	17275512	51702	PADI3
chr1	17313262	17313468	23569	PADI4
chr1	17316311	17316701	23569	PADI4
chr1	17317359	17317605	23569	PADI4
chr1	17318685	17319024	23569	PADI4
chr1	17322168	17322512	23569	PADI4
chr1	17325697	17325923	23569	PADI4
chr1	17331612	17331860	23569	PADI4
chr1	17332234	17332440	23569	PADI4
chr1	17334236	17334525	23569	PADI4
chr1	17334828	17335058	23569	PADI4
chr1	17341091	17341389	23569	PADI4
chr1	17344481	17344764	23569	PADI4
chr1	17347043	17347257	23569	PADI4
chr1	17357774	17358576	23569	PADI4
chr1	17362968	17363396	23569	PADI4
chr1	17373588	17373884	353238	PADI6
chr1	17379066	17379341	353238	PADI6
chr1	17390279	17390560	353238	PADI6
chr1	17418271	17418609	55920	RCC2
chr1	17421736	17422032	55920	RCC2
chr1	17431203	17431410	55920	RCC2
chr1	17434922	17435181	55920	RCC2
chr1	17545424	17545705	55160	ARHGEF10L
chr1	17551790	17552152	55160	ARHGEF10L
chr1	17553658	17553864	55160	ARHGEF10L
chr1	17569409	17569614	55160	ARHGEF10L
chr1	17569750	17570268	55160	ARHGEF10L
chr1	17581130	17581375	55160	ARHGEF10L
chr1	17587626	17587934	55160	ARHGEF10L
chr1	17608269	17608479	55160	ARHGEF10L
chr1	17624836	17625073	55160	ARHGEF10L
chr1	17650182	17650482	55160	ARHGEF10L
chr1	17688803	17689099	55160	ARHGEF10L
chr1	17695872	17696231	55160	ARHGEF10L
chr1	17765516	17765892	81569	ACTL8
chr1	17766087	17766447	81569	ACTL8
chr1	17768589	17768927	81569	ACTL8
chr1	17778120	17778329	81569	ACTL8
chr1	17779831	17780139	81569	ACTL8
chr1	17784948	17785211	81569	ACTL8
chr1	17802259	17802579	81569	ACTL8
chr1	17805483	17805752	81569	ACTL8
chr1	17812408	17812653	81569	ACTL8
chr1	17816210	17816509	81569	ACTL8
chr1	17817624	17818026	81569	ACTL8
chr1	17826124	17826416	81569	ACTL8
chr1	18071600	18071800	101927876	LOC101927876
chr1	18108839	18109039	84966	IGSF21
chr1	18122078	18122278	84966	IGSF21
chr1	18122531	18122948	84966	IGSF21
chr1	18149155	18149464	84966	IGSF21
chr1	18149957	18150276	84966	IGSF21
chr1	18159652	18160016	84966	IGSF21
chr1	18173058	18173289	84966	IGSF21
chr1	18199504	18199729	84966	IGSF21
chr1	18211818	18212079	84966	IGSF21
chr1	18224889	18225230	84966	IGSF21
chr1	18251993	18252244	84966	IGSF21
chr1	18278207	18278428	84966	IGSF21
chr1	18286892	18287426	84966	IGSF21
chr1	18301278	18301783	84966	IGSF21
chr1	18344142	18344373	84966	IGSF21
chr1	18353804	18354004	84966	IGSF21
chr1	18368279	18368561	84966	IGSF21
chr1	18376765	18376965	84966	IGSF21
chr1	18648342	18648552	5081	PAX7
chr1	18656186	18656391	5081	PAX7
chr1	18665298	18665870	5081	PAX7
chr1	18669914	18670175	5081	PAX7
chr1	18677985	18678200	5081	PAX7
chr1	18680987	18681189	5081	PAX7
chr1	18696143	18696417	5081	PAX7
chr1	18699553	18699774	5081	PAX7
chr1	18704412	18704674	5081	PAX7
chr1	18718674	18718976	5081	PAX7
chr1	18728691	18728954	5081	PAX7
chr1	18736146	18736483	5081	PAX7
chr1	18742055	18742447	5081	PAX7
chr1	18855620	18855982	80834	TAS1R2
chr1	18871810	18872010	8659	ALDH4A1
chr1	18875358	18875583	8659	ALDH4A1
chr1	18882219	18882465	8659	ALDH4A1
chr1	18882552	18882787	8659	ALDH4A1
chr1	18887417	18887644	8659	ALDH4A1
chr1	18893465	18893724	8659	ALDH4A1
chr1	18902525	18903071	8659	ALDH4A1
chr1	18913103	18913478	126917	IFFO2
chr1	18913805	18914054	126917	IFFO2
chr1	18922338	18922554	126917	IFFO2
chr1	18926502	18926987	126917	IFFO2
chr1	18933498	18933735	126917	IFFO2
chr1	18938560	18938859	126917	IFFO2
chr1	18948752	18948964	126917	IFFO2
chr1	19077540	19077763	23352	UBR4
chr1	19085201	19085545	23352	UBR4
chr1	19090899	19091149	23352	UBR4
chr1	19092628	19092887	23352	UBR4
chr1	19095017	19095255	23352	UBR4
chr1	19111681	19111964	23352	UBR4
chr1	19123908	19124108	23352	UBR4
chr1	19163335	19163535	23352	UBR4
chr1	19168590	19169006	23352	UBR4
chr1	19172276	19172540	23352	UBR4
chr1	19183397	19183763	23352	UBR4
chr1	19185521	19185915	23352	UBR4
chr1	19194993	19195221	23352	UBR4
chr1	19204026	19204248	23352	UBR4
chr1	19208278	19208529	23352	UBR4
chr1	19209595	19209808	23352	UBR4
chr1	19210253	19210720	101927895	LOC101927895
chr1	19214813	19215072	101927895	LOC101927895
chr1	19225546	19225746	101927895	LOC101927895
chr1	19225546	19225746	23065	EMC1
chr1	19227833	19228234	101927895	LOC101927895
chr1	19227833	19228234	23065	EMC1
chr1	19230272	19230593	101927895	LOC101927895
chr1	19230272	19230593	23065	EMC1
chr1	19234687	19234911	101927895	LOC101927895
chr1	19234687	19234911	23065	EMC1
chr1	19235373	19235733	101927895	LOC101927895
chr1	19235373	19235733	23065	EMC1
chr1	19236424	19236889	101927895	LOC101927895
chr1	19236424	19236889	23065	EMC1
chr1	19245257	19245466	23065	EMC1
chr1	19245598	19245810	23065	EMC1
chr1	19248429	19248674	23065	EMC1
chr1	19251476	19251847	23065	EMC1
chr1	19251476	19251847	51154	MRTO4
chr1	19271211	19271493	246181	AKR7L
chr1	19309443	19309678	8574	AKR7A2
chr1	19311163	19311524	8574	AKR7A2
chr1	19312692	19312912	54896	PQLC2
chr1	19320468	19320914	54896	PQLC2
chr1	19344455	19344812	832	CAPZB
chr1	19346790	19347030	832	CAPZB
chr1	19350914	19351160	832	CAPZB
chr1	19355310	19355510	832	CAPZB
chr1	19358122	19358462	832	CAPZB
chr1	19359537	19359811	832	CAPZB
chr1	19372664	19372914	832	CAPZB
chr1	19380976	19381184	832	CAPZB
chr1	19386023	19386228	832	CAPZB
chr1	19396591	19396826	832	CAPZB
chr1	19398293	19398757	832	CAPZB
chr1	19402830	19403110	832	CAPZB
chr1	19404151	19404364	832	CAPZB
chr1	19430132	19430332	832	CAPZB
chr1	19431515	19431743	832	CAPZB
chr1	19440552	19441091	832	CAPZB
chr1	19448639	19449483	832	CAPZB
chr1	19452468	19452682	832	CAPZB
chr1	19453283	19453524	832	CAPZB
chr1	19458439	19458751	832	CAPZB
chr1	19460285	19460537	832	CAPZB
chr1	19462180	19462497	832	CAPZB
chr1	19464016	19464591	832	CAPZB
chr1	19472692	19472978	832	CAPZB
chr1	19606411	19606611	100532736	MINOS1-NBL1
chr1	19606411	19606611	440574	MINOS1
chr1	19611689	19611944	100532736	MINOS1-NBL1
chr1	19611689	19611944	440574	MINOS1
chr1	19612029	19612447	100532736	MINOS1-NBL1
chr1	19612029	19612447	440574	MINOS1
chr1	19615956	19616162	100532736	MINOS1-NBL1
chr1	19615956	19616162	440574	MINOS1
chr1	19622139	19622402	100532736	MINOS1-NBL1
chr1	19622139	19622402	440574	MINOS1
chr1	19622879	19623130	100532736	MINOS1-NBL1
chr1	19622879	19623130	440574	MINOS1
chr1	19624408	19624616	100532736	MINOS1-NBL1
chr1	19624408	19624616	440574	MINOS1
chr1	19628225	19628685	100532736	MINOS1-NBL1
chr1	19628225	19628685	440574	MINOS1
chr1	19630256	19630502	100532736	MINOS1-NBL1
chr1	19637067	19637618	100532736	MINOS1-NBL1
chr1	19642030	19642264	100532736	MINOS1-NBL1
chr1	19642413	19642613	100532736	MINOS1-NBL1
chr1	19673457	19673731	3362	HTR6
chr1	19673996	19674226	3362	HTR6
chr1	19682257	19682719	255104	TMCO4
chr1	19692372	19692596	255104	TMCO4
chr1	19693001	19693307	255104	TMCO4
chr1	19697234	19697678	255104	TMCO4
chr1	19701930	19702139	255104	TMCO4
chr1	19703638	19703906	255104	TMCO4
chr1	19711570	19711849	255104	TMCO4
chr1	19712344	19712663	255104	TMCO4
chr1	19715208	19715438	255104	TMCO4
chr1	19715650	19715890	255104	TMCO4
chr1	19718179	19718407	255104	TMCO4
chr1	19724702	19724954	255104	TMCO4
chr1	19729291	19729708	255104	TMCO4
chr1	19732286	19732501	255104	TMCO4
chr1	19735911	19736169	255104	TMCO4
chr1	19741740	19741967	255104	TMCO4
chr1	19746729	19746974	255104	TMCO4
chr1	19750609	19750912	255104	TMCO4
chr1	19752933	19753157	255104	TMCO4
chr1	19758360	19758683	255104	TMCO4
chr1	19758937	19759141	255104	TMCO4
chr1	19765645	19765911	255104	TMCO4
chr1	19767826	19768061	255104	TMCO4
chr1	19774981	19775302	255104	TMCO4
chr1	19778261	19778492	255104	TMCO4
chr1	19781626	19781895	255104	TMCO4
chr1	19784221	19784448	255104	TMCO4
chr1	19787745	19788100	255104	TMCO4
chr1	19788883	19789137	255104	TMCO4
chr1	19795275	19795514	255104	TMCO4
chr1	19885363	19885640	23252	OTUD3
chr1	19897977	19898182	23252	OTUD3
chr1	19898470	19898834	23252	OTUD3
chr1	19903010	19903240	23252	OTUD3
chr1	19905409	19905710	23252	OTUD3
chr1	19911394	19911598	23252	OTUD3
chr1	20073725	20073925	5322	PLA2G5
chr1	20081830	20082120	5322	PLA2G5
chr1	20147455	20147747	64600	PLA2G2F
chr1	20169158	20169486	391013	PLA2G2C
chr1	20171685	20172128	391013	PLA2G2C
chr1	20175915	20176121	391013	PLA2G2C
chr1	20295815	20296226	127731	VWA5B1
chr1	20316974	20317184	127731	VWA5B1
chr1	20321377	20321622	127731	VWA5B1
chr1	20329320	20329546	127731	VWA5B1
chr1	20338341	20338716	127731	VWA5B1
chr1	20339276	20339516	127731	VWA5B1
chr1	20351264	20351746	127731	VWA5B1
chr1	20375637	20375876	339505	LINC01141
chr1	20380564	20380965	339505	LINC01141
chr1	20381520	20381863	339505	LINC01141
chr1	20403467	20403667	339505	LINC01141
chr1	20411181	20411938	339505	LINC01141
chr1	20426887	20427331	339505	LINC01141
chr1	20427873	20428092	339505	LINC01141
chr1	20502461	20502731	79594	MUL1
chr1	20503884	20504088	79594	MUL1
chr1	20506667	20506932	79594	MUL1
chr1	20507813	20508195	79594	MUL1
chr1	20594600	20594834	978	CDA
chr1	20595977	20596204	978	CDA
chr1	20599280	20599589	978	CDA
chr1	20604255	20604496	978	CDA
chr1	20605295	20605757	978	CDA
chr1	20609209	20609409	978	CDA
chr1	20610289	20610489	978	CDA
chr1	20612752	20613014	978	CDA
chr1	20613894	20614173	978	CDA
chr1	20634669	20634936	65018	PINK1
chr1	20635343	20635781	65018	PINK1
chr1	20646361	20646667	100861548	PINK1-AS
chr1	20646361	20646667	65018	PINK1
chr1	20646873	20647161	100861548	PINK1-AS
chr1	20646873	20647161	65018	PINK1
chr1	20647385	20647585	100861548	PINK1-AS
chr1	20647385	20647585	65018	PINK1
chr1	20667833	20668333	57576	KIF17
chr1	20674837	20675221	57576	KIF17
chr1	20679304	20679538	57576	KIF17
chr1	20680894	20681215	57576	KIF17
chr1	20683447	20683683	57576	KIF17
chr1	20686565	20686816	57576	KIF17
chr1	20690620	20690879	57576	KIF17
chr1	20691483	20691713	57576	KIF17
chr1	20692850	20693102	57576	KIF17
chr1	20696611	20697036	57576	KIF17
chr1	20701252	20701452	57576	KIF17
chr1	20706278	20706541	57576	KIF17
chr1	20714168	20714519	57576	KIF17
chr1	20732223	20732455	400745	SH2D5
chr1	20743778	20744114	50809	HP1BP3
chr1	20749482	20749709	50809	HP1BP3
chr1	20752914	20753147	50809	HP1BP3
chr1	20759258	20759461	50809	HP1BP3
chr1	20759841	20760149	50809	HP1BP3
chr1	20778891	20779113	50809	HP1BP3
chr1	20781544	20781765	50809	HP1BP3
chr1	20782719	20782966	50809	HP1BP3
chr1	20784402	20784690	50809	HP1BP3
chr1	20808447	20808704	8672	EIF4G3
chr1	20810164	20810535	8672	EIF4G3
chr1	20814815	20815272	8672	EIF4G3
chr1	20821966	20822166	8672	EIF4G3
chr1	20826253	20826793	8672	EIF4G3
chr1	20832595	20833151	8672	EIF4G3
chr1	20837215	20837459	8672	EIF4G3
chr1	20838912	20839357	8672	EIF4G3
chr1	20844660	20844874	8672	EIF4G3
chr1	20845351	20845719	8672	EIF4G3
chr1	20848894	20849122	8672	EIF4G3
chr1	20852014	20852220	8672	EIF4G3
chr1	20856838	20857216	8672	EIF4G3
chr1	20858689	20859058	8672	EIF4G3
chr1	20859689	20859895	8672	EIF4G3
chr1	20861685	20862056	8672	EIF4G3
chr1	20863505	20863769	8672	EIF4G3
chr1	20869535	20869789	8672	EIF4G3
chr1	20871800	20872001	8672	EIF4G3
chr1	20872747	20873024	8672	EIF4G3
chr1	20882239	20882495	8672	EIF4G3
chr1	20883433	20883653	8672	EIF4G3
chr1	20891504	20891792	8672	EIF4G3
chr1	20898719	20899026	8672	EIF4G3
chr1	20907816	20908192	8672	EIF4G3
chr1	20908815	20909153	8672	EIF4G3
chr1	20913730	20914148	8672	EIF4G3
chr1	20919937	20920190	8672	EIF4G3
chr1	20938780	20939108	8672	EIF4G3
chr1	20943894	20944126	8672	EIF4G3
chr1	20960252	20960475	8672	EIF4G3
chr1	20961140	20961393	8672	EIF4G3
chr1	20970393	20970974	8672	EIF4G3
chr1	20977197	20977418	8672	EIF4G3
chr1	20979758	20980006	8672	EIF4G3
chr1	20984531	20984918	8672	EIF4G3
chr1	20986572	20986776	8672	EIF4G3
chr1	20990370	20990718	8672	EIF4G3
chr1	20991477	20991681	8672	EIF4G3
chr1	21009625	21009915	8672	EIF4G3
chr1	21013851	21014224	8672	EIF4G3
chr1	21017308	21017704	8672	EIF4G3
chr1	21018354	21018575	8672	EIF4G3
chr1	21022337	21022543	8672	EIF4G3
chr1	21023271	21023892	8672	EIF4G3
chr1	21024491	21024732	8672	EIF4G3
chr1	21052561	21053246	8672	EIF4G3
chr1	21053881	21054469	8672	EIF4G3
chr1	21059989	21060189	8672	EIF4G3
chr1	21061732	21062028	8672	EIF4G3
chr1	21062229	21062429	8672	EIF4G3
chr1	21062650	21062923	8672	EIF4G3
chr1	21063702	21063902	8672	EIF4G3
chr1	21072384	21072664	8672	EIF4G3
chr1	21077563	21077872	8672	EIF4G3
chr1	21079791	21080002	8672	EIF4G3
chr1	21080510	21080720	8672	EIF4G3
chr1	21081125	21081454	8672	EIF4G3
chr1	21082858	21083152	8672	EIF4G3
chr1	21086696	21086943	8672	EIF4G3
chr1	21087612	21087969	8672	EIF4G3
chr1	21088670	21088894	8672	EIF4G3
chr1	21091133	21091519	8672	EIF4G3
chr1	21093819	21094058	8672	EIF4G3
chr1	21103622	21103877	8672	EIF4G3
chr1	21108740	21109001	8672	EIF4G3
chr1	21114162	21114370	8672	EIF4G3
chr1	21116645	21116908	8672	EIF4G3
chr1	21121454	21121843	8672	EIF4G3
chr1	21125526	21125726	8672	EIF4G3
chr1	21125905	21126105	8672	EIF4G3
chr1	21127963	21128325	8672	EIF4G3
chr1	21133213	21133573	8672	EIF4G3
chr1	21135827	21136049	8672	EIF4G3
chr1	21136123	21136509	8672	EIF4G3
chr1	21147071	21147344	8672	EIF4G3
chr1	21149830	21150176	8672	EIF4G3
chr1	21151157	21151474	8672	EIF4G3
chr1	21155086	21155314	8672	EIF4G3
chr1	21155856	21156169	8672	EIF4G3
chr1	21160999	21161581	8672	EIF4G3
chr1	21168118	21168486	8672	EIF4G3
chr1	21170380	21170701	8672	EIF4G3
chr1	21222575	21222948	1889	ECE1
chr1	21228892	21229119	1889	ECE1
chr1	21232617	21232824	1889	ECE1
chr1	21234851	21235092	1889	ECE1
chr1	21238445	21238720	1889	ECE1
chr1	21248637	21248837	1889	ECE1
chr1	21249149	21249572	1889	ECE1
chr1	21253846	21254132	1889	ECE1
chr1	21261881	21262714	1889	ECE1
chr1	21272284	21272591	1889	ECE1
chr1	21275282	21275484	1889	ECE1
chr1	21276639	21276855	1889	ECE1
chr1	21281030	21281230	1889	ECE1
chr1	21282019	21282290	1889	ECE1
chr1	21285573	21286014	1889	ECE1
chr1	21301197	21301539	1889	ECE1
chr1	21304157	21304414	1889	ECE1
chr1	21313200	21313517	1889	ECE1
chr1	21317430	21317630	1889	ECE1
chr1	21324067	21324380	1889	ECE1
chr1	21324628	21324945	1889	ECE1
chr1	21328409	21328634	1889	ECE1
chr1	21334218	21334851	1889	ECE1
chr1	21476649	21476993	84224	NBPF3
chr1	21515375	21515597	249	ALPL
chr1	21522024	21522258	249	ALPL
chr1	21523991	21524260	249	ALPL
chr1	21525737	21525993	249	ALPL
chr1	21527090	21527305	249	ALPL
chr1	21528802	21529109	249	ALPL
chr1	21536811	21537080	249	ALPL
chr1	21539800	21540004	249	ALPL
chr1	21545418	21545644	249	ALPL
chr1	21551696	21551913	249	ALPL
chr1	21552213	21552536	249	ALPL
chr1	21555704	21556018	249	ALPL
chr1	21556619	21556858	249	ALPL
chr1	21559480	21559740	249	ALPL
chr1	21571515	21571765	249	ALPL
chr1	21600726	21600943	5909	RAP1GAP
chr1	21607838	21608096	5909	RAP1GAP
chr1	21616044	21616284	5909	RAP1GAP
chr1	21621770	21622069	5909	RAP1GAP
chr1	21628519	21628899	5909	RAP1GAP
chr1	21631508	21631758	5909	RAP1GAP
chr1	21636572	21636834	5909	RAP1GAP
chr1	21638303	21638556	5909	RAP1GAP
chr1	21644708	21644917	5909	RAP1GAP
chr1	21651393	21651593	5909	RAP1GAP
chr1	21665733	21665945	5909	RAP1GAP
chr1	21681056	21681448	84196	USP48
chr1	21688528	21688946	84196	USP48
chr1	21694320	21694650	84196	USP48
chr1	21697330	21697704	84196	USP48
chr1	21698902	21699170	84196	USP48
chr1	21699294	21699632	84196	USP48
chr1	21700874	21701237	84196	USP48
chr1	21708853	21709090	84196	USP48
chr1	21722713	21722922	84196	USP48
chr1	21729050	21729350	84196	USP48
chr1	21731495	21731702	84196	USP48
chr1	21733093	21733310	84196	USP48
chr1	21738070	21738396	84196	USP48
chr1	21742385	21742626	84196	USP48
[truncated: 204,954 more rows]
