# Supplementary material for: Integrated analysis of ATAC-seq and RNA-seq reveals ADSCP2 regulates oxidative phosphorylation pathway in hypertrophic scar fibroblasts
Source: PeerJ. 2025 Jan 31;13:e18902. doi: 10.7717/peerj.18902 (PMC11789661; doi:10.7717/peerj.18902)
Supplement: Supplemental Information 2 [file peerj-13-18902-s002.xls]

chr	peak start	peak end	gene id	symbol
chr1	139939	140346	729737	LOC729737
chr1	495233	495554	100132062	LOC100132062
chr1	495233	495554	100132287	LOC100132287
chr1	730157	730459	100133331	LOC100133331
chr1	775635	775865	100288069	LOC100288069
chr1	928126	928413	148398	SAMD11
chr1	935813	936013	148398	SAMD11
chr1	946539	946787	26155	NOC2L
chr1	946869	947148	26155	NOC2L
chr1	958055	958304	26155	NOC2L
chr1	976052	976257	84808	PERM1
chr1	1097028	1097569	54991	C1orf159
chr1	1102888	1103101	54991	C1orf159
chr1	1103897	1104296	54991	C1orf159
chr1	1107751	1108017	54991	C1orf159
chr1	1113009	1113212	54991	C1orf159
chr1	1113835	1114095	54991	C1orf159
chr1	1115900	1116471	54991	C1orf159
chr1	1138348	1138664	254099	LINC01342
chr1	1142163	1142497	254099	LINC01342
chr1	1174820	1175022	254173	TTLL10
chr1	1177246	1177571	254173	TTLL10
chr1	1186035	1186283	254173	TTLL10
chr1	1188480	1188689	254173	TTLL10
chr1	1190375	1190585	254173	TTLL10
chr1	1193477	1193677	254173	TTLL10
chr1	1195815	1196020	254173	TTLL10
chr1	1230407	1230618	51150	SDF4
chr1	1231964	1232164	51150	SDF4
chr1	1256610	1256948	118424	UBE2J2
chr1	1264814	1265665	118424	UBE2J2
chr1	1282158	1282374	6339	SCNN1D
chr1	1285208	1285574	6339	SCNN1D
chr1	1304704	1305167	116983	ACAP3
chr1	1305674	1305918	116983	ACAP3
chr1	1316748	1316967	54973	CPSF3L
chr1	1344791	1345105	1855	DVL1
chr1	1352859	1353081	54587	MXRA8
chr1	1358569	1359166	54587	MXRA8
chr1	1360580	1360854	54587	MXRA8
chr1	1394575	1394775	81669	CCNL2
chr1	1396742	1396951	81669	CCNL2
chr1	1441714	1442015	64856	VWA1
chr1	1450969	1451227	219293	ATAD3C
chr1	1451300	1451525	219293	ATAD3C
chr1	1455009	1455318	219293	ATAD3C
chr1	1457350	1457623	219293	ATAD3C
chr1	1463754	1463954	219293	ATAD3C
chr1	1476553	1476851	83858	ATAD3B
chr1	1487290	1487587	83858	ATAD3B
chr1	1492751	1492983	83858	ATAD3B
chr1	1516473	1516722	55210	ATAD3A
chr1	1530465	1530941	55210	ATAD3A
chr1	1531601	1531839	55210	ATAD3A
chr1	1555001	1555202	29101	SSU72
chr1	1598821	1599049	643988	FNDC10
chr1	1615193	1615701	142678	MIB2
chr1	1638848	1639089	984	CDK11B
chr1	1641227	1641536	984	CDK11B
chr1	1649062	1649297	984	CDK11B
chr1	1654755	1654979	984	CDK11B
chr1	1666816	1667294	728661	SLC35E2B
chr1	1670266	1670543	728661	SLC35E2B
chr1	1673512	1673745	728661	SLC35E2B
chr1	1679969	1680220	728661	SLC35E2B
chr1	1685860	1686123	728661	SLC35E2B
chr1	1686931	1687148	728661	SLC35E2B
chr1	1705972	1706221	728642	CDK11A
chr1	1708335	1708672	728642	CDK11A
chr1	1716530	1716826	728642	CDK11A
chr1	1718659	1718922	728642	CDK11A
chr1	1724302	1724547	728642	CDK11A
chr1	1725872	1726137	9906	SLC35E2
chr1	1733207	1733707	9906	SLC35E2
chr1	1736035	1736517	9906	SLC35E2
chr1	1740559	1740933	9906	SLC35E2
chr1	1741875	1742075	9906	SLC35E2
chr1	1754139	1754406	65220	NADK
chr1	1791378	1791637	2782	GNB1
chr1	1798879	1799143	2782	GNB1
chr1	1803965	1804301	2782	GNB1
chr1	1805030	1805240	2782	GNB1
chr1	1811873	1812075	2782	GNB1
chr1	1816589	1816837	2782	GNB1
chr1	1818618	1818860	2782	GNB1
chr1	1830257	1830457	2782	GNB1
chr1	1837419	1837619	2782	GNB1
chr1	1840422	1840692	2782	GNB1
chr1	1843965	1844168	2782	GNB1
chr1	1851217	1851492	2782	GNB1
chr1	1855466	1855745	2782	GNB1
chr1	1858650	1858894	2782	GNB1
chr1	1868553	1868753	2782	GNB1
chr1	1879530	1879742	2782	GNB1
chr1	1882763	1882963	2782	GNB1
chr1	1931146	1931363	85452	CFAP74
chr1	1936011	1936262	85452	CFAP74
chr1	1940921	1941155	85452	CFAP74
chr1	1953266	1953625	85452	CFAP74
chr1	1964443	1964706	85452	CFAP74
chr1	1972550	1972750	85452	CFAP74
chr1	1976596	1977070	85452	CFAP74
chr1	1983661	1983972	85452	CFAP74
chr1	1987548	1987851	85452	CFAP74
chr1	1991410	1991617	85452	CFAP74
chr1	1993760	1994032	85452	CFAP74
chr1	1996798	1997004	85452	CFAP74
chr1	2056674	2057007	5590	PRKCZ
chr1	2065498	2065790	5590	PRKCZ
chr1	2078761	2079177	5590	PRKCZ
chr1	2105421	2105669	5590	PRKCZ
chr1	2114478	2114804	5590	PRKCZ
chr1	2116942	2117173	5590	PRKCZ
chr1	2132175	2132380	5590	PRKCZ
chr1	2133116	2133355	5590	PRKCZ
chr1	2141319	2141593	5590	PRKCZ
chr1	2142951	2143342	5590	PRKCZ
chr1	2149714	2150221	5590	PRKCZ
chr1	2158861	2159061	5590	PRKCZ
chr1	2163615	2163866	5590	PRKCZ
chr1	2166287	2166488	5590	PRKCZ
chr1	2170852	2171196	5590	PRKCZ
chr1	2171247	2171455	5590	PRKCZ
chr1	2189513	2189943	199990	FAAP20
chr1	2199343	2199698	199990	FAAP20
chr1	2208498	2208740	199990	FAAP20
chr1	2234335	2234659	6497	SKI
chr1	2255952	2256355	6497	SKI
chr1	2264242	2264444	6497	SKI
chr1	2285324	2285591	6497	SKI
chr1	2290792	2291279	6497	SKI
chr1	2332487	2332798	79906	MORN1
chr1	2346454	2346711	79906	MORN1
chr1	2354394	2354604	79906	MORN1
chr1	2371002	2371237	79906	MORN1
chr1	2381746	2381947	79906	MORN1
chr1	2391542	2391811	11079	RER1
chr1	2391542	2391811	79906	MORN1
chr1	2398388	2398657	11079	RER1
chr1	2610020	2610232	79258	MMEL1
chr1	2617110	2617545	79258	MMEL1
chr1	2620995	2621324	79258	MMEL1
chr1	2622996	2623198	79258	MMEL1
chr1	2748469	2748708	100287898	TTC34
chr1	2756485	2756695	100287898	TTC34
chr1	2773042	2773243	100287898	TTC34
chr1	2779384	2779584	100287898	TTC34
chr1	3088454	3088703	63976	PRDM16
chr1	3088843	3089123	63976	PRDM16
chr1	3162862	3163311	63976	PRDM16
chr1	3164911	3165111	63976	PRDM16
chr1	3200260	3200620	63976	PRDM16
chr1	3219674	3219972	63976	PRDM16
chr1	3256544	3256890	63976	PRDM16
chr1	3285107	3285307	63976	PRDM16
chr1	3289488	3289914	63976	PRDM16
chr1	3297091	3297316	63976	PRDM16
chr1	3312907	3313524	63976	PRDM16
chr1	3354297	3354639	63976	PRDM16
chr1	3369480	3370130	63976	PRDM16
chr1	3378386	3378648	63976	PRDM16
chr1	3395182	3395455	63976	PRDM16
chr1	3410245	3410450	63976	PRDM16
chr1	3424975	3425265	63976	PRDM16
chr1	3473575	3473860	27237	ARHGEF16
chr1	3491896	3492120	1953	MEGF6
chr1	3504143	3504490	1953	MEGF6
chr1	3543023	3543820	1953	MEGF6
chr1	3561492	3561716	1953	MEGF6
chr1	3575489	3575739	1953	MEGF6
chr1	3587470	3587690	1953	MEGF6
chr1	3625558	3625758	127262	TPRG1L
chr1	3644483	3644688	49856	WRAP73
chr1	3655209	3655424	7161	TP73
chr1	3700474	3700719	7161	TP73
chr1	3757790	3758025	148870	CCDC27
chr1	3791592	3791887	57470	LRRC47
chr1	3824080	3824340	9731	CEP104
chr1	3830439	3830785	9731	CEP104
chr1	3838352	3838597	9731	CEP104
chr1	3842822	3843034	9731	CEP104
chr1	3848352	3848633	9731	CEP104
chr1	3854930	3855155	9731	CEP104
chr1	3857105	3857609	1677	DFFB
chr1	3857105	3857609	9731	CEP104
chr1	3866844	3867108	1677	DFFB
chr1	3868560	3868816	1677	DFFB
chr1	3876709	3876923	1677	DFFB
chr1	3894295	3894764	339448	C1orf174
chr1	3900478	3901696	100133612	LINC01134
chr1	3943305	3943521	728716	LINC01346
chr1	3950962	3951343	728716	LINC01346
chr1	4688591	4688840	55966	AJAP1
chr1	4707926	4708126	55966	AJAP1
chr1	4718571	4718772	55966	AJAP1
chr1	4731073	4731324	55966	AJAP1
chr1	4740518	4740827	55966	AJAP1
chr1	4748659	4748866	55966	AJAP1
chr1	4753625	4753893	55966	AJAP1
chr1	4779245	4779450	55966	AJAP1
chr1	5893543	5894005	261734	NPHP4
chr1	5912253	5912632	261734	NPHP4
chr1	5923355	5923586	261734	NPHP4
chr1	5925549	5925851	261734	NPHP4
chr1	5938221	5938639	261734	NPHP4
chr1	5942323	5942609	261734	NPHP4
chr1	5963787	5963992	261734	NPHP4
chr1	5970391	5970591	261734	NPHP4
chr1	5975208	5975486	261734	NPHP4
chr1	5992406	5992710	261734	NPHP4
chr1	5992406	5992710	8514	KCNAB2
chr1	6010606	6010814	8514	KCNAB2
chr1	6023929	6024176	8514	KCNAB2
chr1	6036380	6036585	8514	KCNAB2
chr1	6055961	6056231	8514	KCNAB2
chr1	6060778	6061007	8514	KCNAB2
chr1	6063381	6063581	8514	KCNAB2
chr1	6084239	6084444	8514	KCNAB2
chr1	6084597	6084811	8514	KCNAB2
chr1	6110927	6111310	26038	CHD5
chr1	6114099	6114374	26038	CHD5
chr1	6114892	6115112	26038	CHD5
chr1	6127662	6127868	26038	CHD5
chr1	6140230	6140508	26038	CHD5
chr1	6156442	6156656	26038	CHD5
chr1	6158813	6159130	26038	CHD5
chr1	6162164	6162393	26038	CHD5
chr1	6173097	6173356	26038	CHD5
chr1	6191253	6191693	6146	RPL22
chr1	6199376	6199744	6146	RPL22
chr1	6230052	6230252	23463	ICMT
chr1	6284418	6284736	11332	ACOT7
chr1	6292855	6293125	11332	ACOT7
chr1	6304523	6305007	11332	ACOT7
chr1	6305510	6306207	11332	ACOT7
chr1	6317655	6317920	11332	ACOT7
chr1	6356675	6356956	11332	ACOT7
chr1	6362102	6362434	11332	ACOT7
chr1	6363161	6363369	11332	ACOT7
chr1	6365494	6365843	11332	ACOT7
chr1	6375670	6375979	11332	ACOT7
chr1	6381906	6382165	11332	ACOT7
chr1	6383100	6383310	11332	ACOT7
chr1	6385667	6386020	11332	ACOT7
chr1	6388010	6388274	11332	ACOT7
chr1	6431279	6431541	83715	ESPN
chr1	6432933	6433599	83715	ESPN
chr1	6438939	6439145	83715	ESPN
chr1	6439814	6440078	83715	ESPN
chr1	6442336	6442976	83715	ESPN
chr1	6452202	6452402	83715	ESPN
chr1	6452940	6453180	83715	ESPN
chr1	6458227	6458503	83715	ESPN
chr1	6458558	6458956	83715	ESPN
chr1	6459077	6459294	83715	ESPN
chr1	6463549	6463761	8718	TNFRSF25
chr1	6479225	6479535	57449	PLEKHG5
chr1	6481672	6481874	57449	PLEKHG5
chr1	6517135	6517383	57449	PLEKHG5
chr1	6518037	6518258	57449	PLEKHG5
chr1	6533948	6534212	79707	NOL9
chr1	6542174	6542399	79707	NOL9
chr1	6551862	6552084	79707	NOL9
chr1	6566597	6566945	80835	TAS1R1
chr1	6567290	6567618	80835	TAS1R1
chr1	6573646	6573864	80835	TAS1R1
chr1	6577623	6577851	80835	TAS1R1
chr1	6600899	6601699	9903	KLHL21
chr1	6620599	6620800	148479	PHF13
chr1	6625591	6625867	90326	THAP3
chr1	6657641	6657915	55735	DNAJC11
chr1	6659756	6660273	55735	DNAJC11
chr1	6664161	6664444	55735	DNAJC11
chr1	6687315	6687640	55735	DNAJC11
chr1	6692623	6692956	55735	DNAJC11
chr1	6701159	6701466	55735	DNAJC11
chr1	6724656	6724858	100505887	LOC100505887
chr1	6798506	6798809	23261	CAMTA1
chr1	6802088	6802396	23261	CAMTA1
chr1	6807500	6807743	23261	CAMTA1
chr1	6808974	6809235	23261	CAMTA1
chr1	6828225	6828575	23261	CAMTA1
chr1	6829995	6830224	23261	CAMTA1
chr1	6830324	6830581	23261	CAMTA1
chr1	6830747	6830993	23261	CAMTA1
chr1	6832024	6832258	23261	CAMTA1
chr1	6837047	6837323	23261	CAMTA1
chr1	6839188	6839399	23261	CAMTA1
chr1	6839980	6840180	23261	CAMTA1
chr1	6842638	6842947	23261	CAMTA1
chr1	6849736	6850013	23261	CAMTA1
chr1	6861867	6862132	23261	CAMTA1
chr1	6873050	6873333	23261	CAMTA1
chr1	6880404	6880632	23261	CAMTA1
chr1	6889972	6890326	23261	CAMTA1
chr1	6898316	6898562	23261	CAMTA1
chr1	6899447	6899687	23261	CAMTA1
chr1	6905292	6905516	23261	CAMTA1
chr1	6914021	6914292	23261	CAMTA1
chr1	6921589	6921807	23261	CAMTA1
chr1	6929158	6929360	23261	CAMTA1
chr1	6952148	6952524	23261	CAMTA1
chr1	6960379	6960579	23261	CAMTA1
chr1	6967020	6967279	23261	CAMTA1
chr1	6967826	6968026	23261	CAMTA1
chr1	6972886	6973086	23261	CAMTA1
chr1	6978401	6978640	23261	CAMTA1
chr1	6987069	6987381	23261	CAMTA1
chr1	6995274	6995589	23261	CAMTA1
chr1	6997589	6997879	23261	CAMTA1
chr1	7004877	7005077	23261	CAMTA1
chr1	7023730	7024147	23261	CAMTA1
chr1	7027914	7028114	23261	CAMTA1
chr1	7030823	7031087	23261	CAMTA1
chr1	7033587	7033824	23261	CAMTA1
chr1	7037676	7037896	23261	CAMTA1
chr1	7038794	7039086	23261	CAMTA1
chr1	7089435	7089658	23261	CAMTA1
chr1	7116635	7117032	23261	CAMTA1
chr1	7118054	7118387	23261	CAMTA1
chr1	7126728	7127195	23261	CAMTA1
chr1	7130908	7131153	23261	CAMTA1
chr1	7135202	7135404	23261	CAMTA1
chr1	7137931	7138137	23261	CAMTA1
chr1	7146552	7146958	23261	CAMTA1
chr1	7147181	7147526	23261	CAMTA1
chr1	7157203	7157414	23261	CAMTA1
chr1	7157847	7158196	23261	CAMTA1
chr1	7166019	7166239	23261	CAMTA1
chr1	7172182	7172387	23261	CAMTA1
chr1	7193050	7193359	23261	CAMTA1
chr1	7195656	7195886	23261	CAMTA1
chr1	7203760	7204149	23261	CAMTA1
chr1	7204756	7205053	23261	CAMTA1
chr1	7215329	7215699	23261	CAMTA1
chr1	7223602	7223810	23261	CAMTA1
chr1	7227324	7227527	23261	CAMTA1
chr1	7242609	7243068	23261	CAMTA1
chr1	7256239	7256578	23261	CAMTA1
chr1	7265730	7266050	23261	CAMTA1
chr1	7267615	7267873	23261	CAMTA1
chr1	7270302	7270555	23261	CAMTA1
chr1	7281856	7282153	23261	CAMTA1
chr1	7291197	7291681	23261	CAMTA1
chr1	7298779	7298985	23261	CAMTA1
chr1	7299443	7299774	23261	CAMTA1
chr1	7300500	7300734	23261	CAMTA1
chr1	7300925	7301214	23261	CAMTA1
chr1	7309204	7309630	23261	CAMTA1
chr1	7310715	7310915	23261	CAMTA1
chr1	7325873	7326119	23261	CAMTA1
chr1	7327143	7327480	23261	CAMTA1
chr1	7344687	7345101	23261	CAMTA1
chr1	7354081	7354454	23261	CAMTA1
chr1	7370819	7371125	23261	CAMTA1
chr1	7377762	7378003	23261	CAMTA1
chr1	7391088	7391340	23261	CAMTA1
chr1	7392267	7392751	23261	CAMTA1
chr1	7394887	7395211	23261	CAMTA1
chr1	7401730	7402277	23261	CAMTA1
chr1	7417042	7417308	23261	CAMTA1
chr1	7423290	7423539	23261	CAMTA1
chr1	7434883	7435116	23261	CAMTA1
chr1	7462089	7462377	23261	CAMTA1
chr1	7470886	7471653	23261	CAMTA1
chr1	7484500	7484837	23261	CAMTA1
chr1	7489778	7489988	23261	CAMTA1
chr1	7490479	7490729	23261	CAMTA1
chr1	7513750	7513973	23261	CAMTA1
chr1	7524024	7524225	23261	CAMTA1
chr1	7538149	7538353	23261	CAMTA1
chr1	7545858	7546261	23261	CAMTA1
chr1	7575956	7576254	23261	CAMTA1
chr1	7593470	7594025	23261	CAMTA1
chr1	7601317	7601887	23261	CAMTA1
chr1	7605398	7605683	23261	CAMTA1
chr1	7635482	7635715	23261	CAMTA1
chr1	7636451	7636793	23261	CAMTA1
chr1	7638977	7639226	23261	CAMTA1
chr1	7659340	7659562	23261	CAMTA1
chr1	7665897	7666099	23261	CAMTA1
chr1	7674555	7674790	23261	CAMTA1
chr1	7682876	7683362	23261	CAMTA1
chr1	7696189	7696499	23261	CAMTA1
chr1	7704529	7704765	23261	CAMTA1
chr1	7715426	7715645	23261	CAMTA1
chr1	7718466	7718666	23261	CAMTA1
chr1	7723918	7724118	23261	CAMTA1
chr1	7724565	7724862	23261	CAMTA1
chr1	7727111	7727377	23261	CAMTA1
chr1	7735763	7736047	23261	CAMTA1
chr1	7741284	7741515	23261	CAMTA1
chr1	7743797	7744269	23261	CAMTA1
chr1	7747870	7748097	23261	CAMTA1
chr1	7758695	7759027	23261	CAMTA1
chr1	7764769	7765003	23261	CAMTA1
chr1	7765855	7766060	23261	CAMTA1
chr1	7771561	7772015	9341	VAMP3
chr1	7778941	7779202	9341	VAMP3
chr1	7786078	7786278	8863	PER3
chr1	7799405	7799692	8863	PER3
chr1	7800633	7800849	8863	PER3
chr1	7808039	7808342	8863	PER3
chr1	7810389	7810692	8863	PER3
chr1	7812370	7812741	8863	PER3
chr1	7823398	7823603	8863	PER3
chr1	7825713	7825984	8863	PER3
chr1	7835944	7836172	8863	PER3
chr1	7840294	7840510	8863	PER3
chr1	7848263	7848489	10911	UTS2
chr1	7849202	7849462	10911	UTS2
chr1	7849909	7850213	10911	UTS2
chr1	7920503	7920748	3604	TNFRSF9
chr1	7921424	7921696	3604	TNFRSF9
chr1	7922810	7923063	3604	TNFRSF9
chr1	7934514	7934724	3604	TNFRSF9
chr1	7939150	7939394	3604	TNFRSF9
chr1	7971620	7971940	11315	PARK7
chr1	8212004	8212257	102724539	LOC102724539
chr1	8319704	8319921	50651	SLC45A1
chr1	8322188	8322407	50651	SLC45A1
chr1	8332496	8332703	50651	SLC45A1
chr1	8341198	8341563	50651	SLC45A1
chr1	8343332	8343920	50651	SLC45A1
chr1	8380015	8380471	473	RERE
chr1	8383565	8383777	473	RERE
chr1	8385726	8386014	473	RERE
chr1	8388295	8388649	473	RERE
chr1	8395240	8395484	473	RERE
chr1	8396981	8397441	473	RERE
chr1	8402892	8403141	473	RERE
chr1	8412146	8412499	473	RERE
chr1	8416368	8416660	473	RERE
chr1	8426182	8426546	102724552	LOC102724552
chr1	8426182	8426546	473	RERE
chr1	8433462	8433946	102724552	LOC102724552
chr1	8433462	8433946	473	RERE
chr1	8436040	8436251	473	RERE
chr1	8439746	8440114	473	RERE
chr1	8440621	8440853	473	RERE
chr1	8451119	8451358	473	RERE
chr1	8456437	8456782	473	RERE
chr1	8469476	8469676	473	RERE
chr1	8470723	8470999	473	RERE
chr1	8475162	8475362	473	RERE
chr1	8477237	8477500	473	RERE
chr1	8482384	8482610	473	RERE
chr1	8489810	8490072	473	RERE
chr1	8491318	8491601	473	RERE
chr1	8500423	8500724	473	RERE
chr1	8508838	8509089	473	RERE
chr1	8512179	8512388	473	RERE
chr1	8525743	8526172	473	RERE
chr1	8530603	8531086	473	RERE
chr1	8532511	8532786	473	RERE
chr1	8535818	8536128	473	RERE
chr1	8548860	8549068	473	RERE
chr1	8550626	8550830	473	RERE
chr1	8562453	8562659	473	RERE
chr1	8570108	8570318	473	RERE
chr1	8574278	8574540	473	RERE
chr1	8576991	8577191	473	RERE
chr1	8577907	8578113	473	RERE
chr1	8598043	8598352	473	RERE
chr1	8600715	8600960	473	RERE
chr1	8608957	8609175	473	RERE
chr1	8635966	8636193	473	RERE
chr1	8653388	8653730	473	RERE
chr1	8660221	8660684	473	RERE
chr1	8677249	8677507	473	RERE
chr1	8690904	8691107	473	RERE
chr1	8696644	8696865	473	RERE
chr1	8697340	8697723	473	RERE
chr1	8703317	8703784	473	RERE
chr1	8712306	8712506	473	RERE
chr1	8729171	8729502	473	RERE
chr1	8730488	8730714	473	RERE
chr1	8731863	8732144	473	RERE
chr1	8732869	8733151	473	RERE
chr1	8738297	8738497	473	RERE
chr1	8740188	8740471	473	RERE
chr1	8743316	8743518	473	RERE
chr1	8747039	8747244	473	RERE
chr1	8747821	8748041	473	RERE
chr1	8756957	8757183	473	RERE
chr1	8759973	8760264	473	RERE
chr1	8761661	8761877	473	RERE
chr1	8763566	8763845	473	RERE
chr1	8765780	8766118	473	RERE
chr1	8771347	8771599	473	RERE
chr1	8771703	8772016	473	RERE
chr1	8777529	8777745	473	RERE
chr1	8792871	8793232	473	RERE
chr1	8793921	8794167	473	RERE
chr1	8795735	8795986	473	RERE
chr1	8801279	8801499	473	RERE
chr1	8803283	8803494	473	RERE
chr1	8873591	8873887	2023	ENO1
chr1	8874460	8874660	2023	ENO1
chr1	8878630	8879080	100505975	ENO1-AS1
chr1	8878630	8879080	2023	ENO1
chr1	8949976	8950176	765	CA6
chr1	8951010	8951237	765	CA6
chr1	8953461	8953661	765	CA6
chr1	8959300	8959521	765	CA6
chr1	8962034	8962262	765	CA6
chr1	8964195	8964460	765	CA6
chr1	8967925	8968137	765	CA6
chr1	8971229	8971549	765	CA6
chr1	9003662	9003865	155184	SLC2A7
chr1	9009463	9009663	155184	SLC2A7
chr1	9010382	9010711	155184	SLC2A7
chr1	9023434	9023639	155184	SLC2A7
chr1	9023768	9023968	155184	SLC2A7
chr1	9043709	9044167	6518	SLC2A5
chr1	9045623	9045903	6518	SLC2A5
chr1	9052038	9052327	6518	SLC2A5
chr1	9059655	9059862	6518	SLC2A5
chr1	9063792	9064000	6518	SLC2A5
chr1	9068512	9068712	6518	SLC2A5
chr1	9108778	9108983	80045	GPR157
chr1	9112454	9112657	80045	GPR157
chr1	9113772	9114034	80045	GPR157
chr1	9114827	9115027	80045	GPR157
chr1	9238991	9239191	9563	H6PD
chr1	9250119	9250319	9563	H6PD
chr1	9259014	9259228	9563	H6PD
chr1	9266969	9267362	9563	H6PD
chr1	9294321	9294699	80176	SPSB1
chr1	9294863	9295229	80176	SPSB1
chr1	9303079	9303468	80176	SPSB1
chr1	9315617	9315890	80176	SPSB1
chr1	9333404	9333614	80176	SPSB1
chr1	9336199	9336564	80176	SPSB1
chr1	9343732	9344089	80176	SPSB1
chr1	9348041	9348249	80176	SPSB1
chr1	9350339	9350606	80176	SPSB1
chr1	9552846	9553177	84275	SLC25A33
chr1	9554347	9554547	84275	SLC25A33
chr1	9555103	9555446	84275	SLC25A33
chr1	9562723	9563028	84275	SLC25A33
chr1	9565275	9565544	84275	SLC25A33
chr1	9565705	9565949	84275	SLC25A33
chr1	9574709	9574911	84275	SLC25A33
chr1	9574983	9575233	84275	SLC25A33
chr1	9656479	9657026	5293	PIK3CD
chr1	9660919	9661185	5293	PIK3CD
chr1	9661904	9662235	5293	PIK3CD
chr1	9665867	9666320	5293	PIK3CD
chr1	9675000	9675478	101929074	PIK3CD-AS2
chr1	9675000	9675478	5293	PIK3CD
chr1	9678990	9679240	101929074	PIK3CD-AS2
chr1	9678990	9679240	5293	PIK3CD
chr1	9684257	9684578	101929074	PIK3CD-AS2
chr1	9684257	9684578	5293	PIK3CD
chr1	9692557	9692785	5293	PIK3CD
chr1	9695602	9695852	5293	PIK3CD
chr1	9700467	9700681	5293	PIK3CD
chr1	9701975	9702276	5293	PIK3CD
chr1	9702410	9702610	5293	PIK3CD
chr1	9719061	9719437	5293	PIK3CD
chr1	9725275	9725795	5293	PIK3CD
chr1	9727814	9728014	5293	PIK3CD
chr1	9739610	9740096	22883	CLSTN1
chr1	9745431	9745656	22883	CLSTN1
chr1	9747825	9748063	22883	CLSTN1
chr1	9757255	9757497	22883	CLSTN1
chr1	9762232	9762481	22883	CLSTN1
chr1	9766792	9767159	22883	CLSTN1
chr1	9767408	9767628	22883	CLSTN1
chr1	9771346	9771646	22883	CLSTN1
chr1	9771969	9772171	22883	CLSTN1
chr1	9777088	9777486	22883	CLSTN1
chr1	9781402	9781636	22883	CLSTN1
chr1	9787391	9787597	22883	CLSTN1
chr1	9788337	9788703	22883	CLSTN1
chr1	9796399	9796729	22883	CLSTN1
chr1	9801543	9801758	22883	CLSTN1
chr1	9804167	9804390	22883	CLSTN1
chr1	9806680	9806910	22883	CLSTN1
chr1	9812808	9813073	22883	CLSTN1
chr1	9814778	9814992	22883	CLSTN1
chr1	9817301	9817575	22883	CLSTN1
chr1	9818704	9818959	22883	CLSTN1
chr1	9854127	9854377	56998	CTNNBIP1
chr1	9856912	9857191	56998	CTNNBIP1
chr1	9864313	9864523	56998	CTNNBIP1
chr1	9865105	9865311	56998	CTNNBIP1
chr1	9875138	9875418	56998	CTNNBIP1
chr1	9881804	9882054	56998	CTNNBIP1
chr1	9892309	9892523	56998	CTNNBIP1
chr1	9905416	9905713	56998	CTNNBIP1
chr1	9908065	9908476	56998	CTNNBIP1
chr1	9925685	9926102	84328	LZIC
chr1	9930728	9931097	84328	LZIC
chr1	9931250	9931450	84328	LZIC
chr1	9932511	9932741	84328	LZIC
chr1	9940184	9940568	84328	LZIC
chr1	9943289	9943536	64802	NMNAT1
chr1	9943289	9943536	84328	LZIC
chr1	9953758	9954127	64802	NMNAT1
chr1	9962628	9962879	64802	NMNAT1
chr1	9968108	9968324	64802	NMNAT1
chr1	9969579	9969788	64802	NMNAT1
chr1	9971313	9971518	64802	NMNAT1
chr1	9973476	9973971	64802	NMNAT1
chr1	9979608	9979830	64802	NMNAT1
chr1	9980667	9980875	64802	NMNAT1
chr1	9983995	9984221	64802	NMNAT1
chr1	9999399	9999599	116362	RBP7
chr1	10000749	10001032	116362	RBP7
chr1	10010334	10010684	116362	RBP7
chr1	10035296	10035514	10277	UBE4B
chr1	10040535	10040831	10277	UBE4B
chr1	10043349	10043597	10277	UBE4B
chr1	10052009	10052277	10277	UBE4B
chr1	10054782	10054995	10277	UBE4B
chr1	10067957	10068228	10277	UBE4B
chr1	10074393	10074735	10277	UBE4B
chr1	10085894	10086217	10277	UBE4B
chr1	10094414	10094647	10277	UBE4B
chr1	10100061	10100335	10277	UBE4B
chr1	10101432	10101693	10277	UBE4B
chr1	10111785	10112060	10277	UBE4B
chr1	10113879	10114138	10277	UBE4B
chr1	10118284	10118676	10277	UBE4B
chr1	10118787	10119070	10277	UBE4B
chr1	10130065	10130283	10277	UBE4B
chr1	10137842	10138049	10277	UBE4B
chr1	10139740	10139962	10277	UBE4B
chr1	10145317	10145693	10277	UBE4B
chr1	10148469	10148821	10277	UBE4B
chr1	10150912	10151231	10277	UBE4B
chr1	10153895	10154206	10277	UBE4B
chr1	10162326	10162576	10277	UBE4B
chr1	10167982	10168497	10277	UBE4B
chr1	10168678	10168981	10277	UBE4B
chr1	10174309	10174744	10277	UBE4B
chr1	10175418	10175678	10277	UBE4B
chr1	10176823	10177039	10277	UBE4B
chr1	10214318	10214755	23095	KIF1B
chr1	10223059	10223259	23095	KIF1B
chr1	10229522	10229865	23095	KIF1B
chr1	10230422	10230628	23095	KIF1B
chr1	10235555	10235755	23095	KIF1B
chr1	10239560	10239962	23095	KIF1B
chr1	10242566	10242845	23095	KIF1B
chr1	10244522	10244821	23095	KIF1B
chr1	10251980	10252227	23095	KIF1B
chr1	10253792	10254016	23095	KIF1B
chr1	10269382	10269682	23095	KIF1B
chr1	10270665	10270967	23095	KIF1B
chr1	10274001	10274243	23095	KIF1B
chr1	10276797	10277118	23095	KIF1B
chr1	10282884	10283316	23095	KIF1B
chr1	10286029	10286251	23095	KIF1B
chr1	10289518	10289718	23095	KIF1B
chr1	10291519	10291736	23095	KIF1B
chr1	10307303	10307521	23095	KIF1B
chr1	10313495	10313745	23095	KIF1B
chr1	10315833	10316079	23095	KIF1B
chr1	10317643	10317853	23095	KIF1B
chr1	10327356	10327559	23095	KIF1B
chr1	10332135	10332339	23095	KIF1B
chr1	10332432	10332747	23095	KIF1B
chr1	10336091	10336356	23095	KIF1B
chr1	10346327	10346680	23095	KIF1B
chr1	10350000	10350408	23095	KIF1B
chr1	10356082	10356433	23095	KIF1B
chr1	10356722	10356969	23095	KIF1B
chr1	10357694	10358071	23095	KIF1B
chr1	10364851	10365051	23095	KIF1B
chr1	10369814	10370261	23095	KIF1B
chr1	10373011	10373214	23095	KIF1B
chr1	10380487	10380882	23095	KIF1B
chr1	10413739	10414070	5226	PGD
chr1	10418954	10419232	5226	PGD
chr1	10435949	10436191	100526739	APITD1-CORT
chr1	10435949	10436191	378708	APITD1
chr1	10443136	10443509	100526739	APITD1-CORT
chr1	10449110	10449333	100526739	APITD1-CORT
chr1	10460818	10461042	1676	DFFA
chr1	10477035	10477275	5195	PEX14
chr1	10482138	10482429	5195	PEX14
chr1	10488561	10488761	5195	PEX14
chr1	10494728	10495068	5195	PEX14
chr1	10495290	10495556	5195	PEX14
chr1	10499389	10499692	5195	PEX14
chr1	10510553	10510869	5195	PEX14
chr1	10525920	10526126	5195	PEX14
chr1	10527321	10527590	5195	PEX14
chr1	10528051	10528255	5195	PEX14
chr1	10546437	10546909	5195	PEX14
chr1	10547959	10548265	5195	PEX14
chr1	10551916	10552130	5195	PEX14
chr1	10554123	10554374	5195	PEX14
chr1	10558641	10558843	5195	PEX14
chr1	10560701	10560922	5195	PEX14
chr1	10563617	10563839	5195	PEX14
chr1	10564849	10565208	5195	PEX14
chr1	10568808	10569038	5195	PEX14
chr1	10573828	10574143	5195	PEX14
chr1	10581219	10581511	5195	PEX14
chr1	10586542	10586882	5195	PEX14
chr1	10589501	10589704	5195	PEX14
chr1	10600213	10600490	5195	PEX14
chr1	10600815	10601256	5195	PEX14
chr1	10608380	10608738	5195	PEX14
chr1	10610415	10610615	5195	PEX14
chr1	10645339	10645567	54897	CASZ1
chr1	10666194	10666394	54897	CASZ1
chr1	10679776	10679976	54897	CASZ1
chr1	10680853	10681131	54897	CASZ1
chr1	10705640	10705879	54897	CASZ1
chr1	10712080	10712300	54897	CASZ1
chr1	10725186	10725386	54897	CASZ1
chr1	10747765	10748123	54897	CASZ1
chr1	10749235	10749440	54897	CASZ1
chr1	10750727	10750940	54897	CASZ1
chr1	10757611	10757825	54897	CASZ1
chr1	10768134	10768339	54897	CASZ1
chr1	10768925	10769167	54897	CASZ1
chr1	10783615	10783815	54897	CASZ1
chr1	10954210	10954558	148345	C1orf127
chr1	10956415	10956657	148345	C1orf127
chr1	10970400	10970646	148345	C1orf127
chr1	10975586	10976142	148345	C1orf127
chr1	11015740	11016145	23435	TARDBP
chr1	11017811	11018119	23435	TARDBP
chr1	11019563	11019801	23435	TARDBP
chr1	11028628	11029179	10747	MASP2
chr1	11031248	11031479	10747	MASP2
chr1	11036311	11036594	10747	MASP2
chr1	11037089	11037308	10747	MASP2
chr1	11078180	11078517	5394	EXOSC10
chr1	11079062	11079406	5394	EXOSC10
chr1	11083358	11083733	5394	EXOSC10
chr1	11108568	11108812	2475	MTOR
chr1	11117832	11118032	2475	MTOR
chr1	11118211	11118507	2475	MTOR
chr1	11119379	11119589	2475	MTOR
chr1	11120361	11120587	2475	MTOR
chr1	11122136	11122381	2475	MTOR
chr1	11123811	11124066	2475	MTOR
chr1	11134398	11134630	2475	MTOR
chr1	11135655	11135955	2475	MTOR
chr1	11139633	11139866	2475	MTOR
chr1	11142276	11142548	2475	MTOR
chr1	11146889	11147130	100873935	MTOR-AS1
chr1	11146889	11147130	2475	MTOR
chr1	11148662	11148990	100873935	MTOR-AS1
chr1	11148662	11148990	2475	MTOR
chr1	11171014	11171232	2475	MTOR
chr1	11179868	11180268	2475	MTOR
chr1	11180376	11180576	2475	MTOR
chr1	11185914	11186280	2475	MTOR
chr1	11192422	11192756	10218	ANGPTL7
chr1	11192422	11192756	2475	MTOR
chr1	11196680	11196880	2475	MTOR
chr1	11202870	11203233	2475	MTOR
chr1	11203437	11203674	2475	MTOR
chr1	11222169	11222584	2475	MTOR
chr1	11236041	11236258	2475	MTOR
chr1	11238728	11238956	2475	MTOR
chr1	11242137	11242343	2475	MTOR
chr1	11248635	11248876	2475	MTOR
chr1	11249606	11249835	2475	MTOR
chr1	11257346	11257575	2475	MTOR
chr1	11273223	11273691	29914	UBIAD1
chr1	11274308	11274517	29914	UBIAD1
chr1	11279381	11279630	29914	UBIAD1
chr1	11283011	11283233	29914	UBIAD1
chr1	11486780	11486980	57540	DISP3
chr1	11491802	11492191	57540	DISP3
chr1	11495178	11495461	57540	DISP3
chr1	11527391	11527642	57540	DISP3
chr1	11656313	11656634	93611	FBXO44
chr1	11662863	11663064	93611	FBXO44
chr1	11667927	11668191	26270	FBXO6
chr1	11672271	11672495	26270	FBXO6
chr1	11679976	11680179	10459	MAD2L2
chr1	11683734	11684013	10459	MAD2L2
chr1	11689319	11689618	10459	MAD2L2
chr1	11710665	11710963	374946	DRAXIN
chr1	11712941	11713221	374946	DRAXIN
chr1	11717493	11717754	374946	DRAXIN
chr1	11744891	11745122	57085	AGTRAP
chr1	11767992	11768214	284498	C1orf167
chr1	11769630	11769874	284498	C1orf167
chr1	11773480	11773727	284498	C1orf167
chr1	11787659	11787932	284498	C1orf167
chr1	11787659	11787932	4524	MTHFR
chr1	11790882	11791238	4524	MTHFR
chr1	11803497	11804025	4524	MTHFR
chr1	11805718	11806166	1185	CLCN6
chr1	11805718	11806166	4524	MTHFR
chr1	11814720	11815096	1185	CLCN6
chr1	11820672	11821085	1185	CLCN6
chr1	11821355	11821560	1185	CLCN6
chr1	11830886	11831186	1185	CLCN6
chr1	11921593	11922008	90231	KIAA2013
chr1	11945647	11945900	5351	PLOD1
chr1	11959380	11959722	5351	PLOD1
chr1	11962840	11963045	5351	PLOD1
chr1	11968494	11968694	5351	PLOD1
chr1	11969924	11970183	5351	PLOD1
chr1	11991590	11992023	9927	MFN2
chr1	11997817	11998068	9927	MFN2
chr1	12000178	12000389	9927	MFN2
chr1	12001004	12001206	9927	MFN2
chr1	12003390	12003660	9927	MFN2
chr1	12008756	12008970	9927	MFN2
chr1	12009967	12010225	9927	MFN2
chr1	12019149	12019579	60672	MIIP
chr1	12068836	12069138	943	TNFRSF8
chr1	12085059	12085353	943	TNFRSF8
chr1	12087125	12087325	943	TNFRSF8
chr1	12094535	12094798	943	TNFRSF8
chr1	12101257	12101473	943	TNFRSF8
chr1	12110601	12110802	943	TNFRSF8
chr1	12111219	12111465	943	TNFRSF8
chr1	12121510	12121710	943	TNFRSF8
chr1	12124488	12124741	943	TNFRSF8
chr1	12132176	12132401	943	TNFRSF8
chr1	12133427	12133627	943	TNFRSF8
chr1	12143554	12144153	943	TNFRSF8
chr1	12174095	12174394	7133	TNFRSF1B
chr1	12178171	12178397	7133	TNFRSF1B
chr1	12197814	12198095	7133	TNFRSF1B
chr1	12208926	12209170	7133	TNFRSF1B
chr1	12240245	12240540	55187	VPS13D
chr1	12252779	12253046	55187	VPS13D
chr1	12254425	12254630	55187	VPS13D
chr1	12254903	12255171	55187	VPS13D
chr1	12259944	12260375	55187	VPS13D
chr1	12262657	12262886	55187	VPS13D
chr1	12270238	12270459	55187	VPS13D
chr1	12271342	12271717	55187	VPS13D
chr1	12274976	12275287	55187	VPS13D
chr1	12286212	12286412	55187	VPS13D
chr1	12296730	12296941	55187	VPS13D
chr1	12305956	12306250	55187	VPS13D
chr1	12307510	12307727	55187	VPS13D
chr1	12311056	12311257	55187	VPS13D
chr1	12315769	12316111	55187	VPS13D
chr1	12322006	12322236	55187	VPS13D
chr1	12325252	12325507	55187	VPS13D
chr1	12330212	12330426	55187	VPS13D
chr1	12330635	12330913	55187	VPS13D
chr1	12351443	12351926	55187	VPS13D
chr1	12352159	12352359	55187	VPS13D
chr1	12352687	12353057	55187	VPS13D
chr1	12357796	12357996	55187	VPS13D
chr1	12361329	12361730	55187	VPS13D
chr1	12365438	12365698	55187	VPS13D
chr1	12371300	12371628	55187	VPS13D
chr1	12374678	12374914	55187	VPS13D
chr1	12377051	12377308	55187	VPS13D
chr1	12379764	12380040	55187	VPS13D
chr1	12399134	12399425	55187	VPS13D
chr1	12399505	12399775	55187	VPS13D
chr1	12407466	12407698	55187	VPS13D
chr1	12426823	12427052	55187	VPS13D
chr1	12429285	12429553	55187	VPS13D
chr1	12436621	12437224	55187	VPS13D
chr1	12465957	12466228	55187	VPS13D
chr1	12471117	12471378	55187	VPS13D
chr1	12478316	12478643	55187	VPS13D
chr1	12487320	12487625	55187	VPS13D
chr1	12493230	12493565	55187	VPS13D
chr1	12495078	12495314	55187	VPS13D
chr1	12500780	12501121	55187	VPS13D
chr1	12576287	12576574	9249	DHRS3
chr1	12579454	12579660	9249	DHRS3
chr1	12595905	12596212	9249	DHRS3
chr1	12596392	12596784	9249	DHRS3
chr1	12601974	12602284	9249	DHRS3
chr1	12613858	12614162	9249	DHRS3
chr1	12647966	12648192	343066	AADACL4
chr1	12651824	12652030	343066	AADACL4
chr1	12659026	12659346	343066	AADACL4
chr1	12659811	12660027	343066	AADACL4
chr1	12660591	12660856	343066	AADACL4
chr1	12722090	12722421	126767	AADACL3
chr1	12755247	12755475	93190	C1orf158
chr1	12756968	12757168	93190	C1orf158
chr1	13410946	13411162	645425	PRAMEF20
chr1	13414887	13415326	645425	PRAMEF20
chr1	13483139	13483394	126755	LRRC38
chr1	13490200	13490486	126755	LRRC38
chr1	13498441	13498668	126755	LRRC38
chr1	13507599	13507853	126755	LRRC38
chr1	13584454	13584895	10630	PDPN
chr1	13593603	13594114	10630	PDPN
chr1	13594717	13595071	10630	PDPN
chr1	13605367	13605586	10630	PDPN
chr1	13705599	13706060	7799	PRDM2
chr1	13710913	13711153	7799	PRDM2
chr1	13713785	13714090	7799	PRDM2
chr1	13715678	13715881	7799	PRDM2
chr1	13723060	13723268	7799	PRDM2
chr1	13724487	13724749	7799	PRDM2
chr1	13733424	13733660	7799	PRDM2
chr1	13743115	13743494	7799	PRDM2
chr1	13748757	13749098	7799	PRDM2
chr1	13749274	13749482	7799	PRDM2
chr1	13755954	13756298	7799	PRDM2
chr1	13771532	13771779	7799	PRDM2
chr1	13774627	13775074	7799	PRDM2
chr1	13785801	13786051	7799	PRDM2
chr1	13792464	13792732	7799	PRDM2
chr1	13808280	13808570	7799	PRDM2
chr1	13810434	13810778	7799	PRDM2
chr1	13818357	13818635	7799	PRDM2
chr1	13822384	13822608	7799	PRDM2
chr1	14610170	14610521	23254	KAZN
chr1	14622423	14622638	23254	KAZN
chr1	14624090	14624463	23254	KAZN
chr1	14628834	14629057	23254	KAZN
chr1	14638286	14638540	23254	KAZN
chr1	14642224	14642476	23254	KAZN
chr1	14644022	14644598	23254	KAZN
chr1	14653659	14653859	23254	KAZN
chr1	14657023	14657384	23254	KAZN
chr1	14664205	14664489	23254	KAZN
chr1	14681581	14681865	23254	KAZN
chr1	14686049	14686391	23254	KAZN
chr1	14695462	14695766	23254	KAZN
chr1	14700300	14700676	23254	KAZN
chr1	14719596	14719861	23254	KAZN
chr1	14721770	14722098	23254	KAZN
chr1	14731975	14732186	23254	KAZN
chr1	14742279	14742500	23254	KAZN
chr1	14742648	14743452	23254	KAZN
chr1	14754974	14755174	23254	KAZN
chr1	14762437	14762817	23254	KAZN
chr1	14772145	14772410	23254	KAZN
chr1	14774467	14774667	23254	KAZN
chr1	14777078	14777288	23254	KAZN
chr1	14792706	14793068	23254	KAZN
chr1	14798701	14799103	23254	KAZN
chr1	14810711	14810922	23254	KAZN
chr1	14826125	14826590	23254	KAZN
chr1	14834020	14834590	23254	KAZN
chr1	14841105	14841520	23254	KAZN
chr1	14850137	14850442	23254	KAZN
chr1	14858130	14858473	23254	KAZN
chr1	14858972	14859214	23254	KAZN
chr1	14860265	14860465	23254	KAZN
chr1	14875173	14875373	23254	KAZN
chr1	14880400	14881215	23254	KAZN
chr1	14894901	14895228	23254	KAZN
chr1	14900622	14900863	23254	KAZN
chr1	14902149	14902414	23254	KAZN
chr1	14904955	14905164	23254	KAZN
chr1	14908145	14908646	23254	KAZN
chr1	14908806	14909012	23254	KAZN
chr1	14914880	14915279	23254	KAZN
chr1	14922573	14922799	23254	KAZN
chr1	14933794	14934208	23254	KAZN
chr1	14956429	14956717	23254	KAZN
chr1	14968493	14968787	23254	KAZN
chr1	14968989	14969200	23254	KAZN
chr1	14970299	14970730	23254	KAZN
chr1	14976864	14977087	23254	KAZN
chr1	14982377	14982577	23254	KAZN
chr1	14993287	14993511	23254	KAZN
chr1	14996142	14996686	23254	KAZN
chr1	15001851	15002069	23254	KAZN
chr1	15006821	15007154	23254	KAZN
chr1	15017591	15017821	23254	KAZN
chr1	15027004	15027210	23254	KAZN
chr1	15028190	15028422	23254	KAZN
chr1	15040925	15041585	23254	KAZN
chr1	15043577	15043836	23254	KAZN
chr1	15046538	15046814	23254	KAZN
chr1	15054459	15054674	23254	KAZN
chr1	15071184	15071408	23254	KAZN
chr1	15085270	15085571	23254	KAZN
chr1	15085970	15086184	23254	KAZN
chr1	15091342	15091650	23254	KAZN
chr1	15092080	15092410	23254	KAZN
chr1	15112277	15112528	200197	TMEM51-AS1
chr1	15112277	15112528	23254	KAZN
chr1	15142747	15142979	200197	TMEM51-AS1
chr1	15160258	15160529	55092	TMEM51
chr1	15167074	15167354	55092	TMEM51
chr1	15167074	15167354	727684	C1orf195
chr1	15168565	15168766	55092	TMEM51
chr1	15168565	15168766	727684	C1orf195
chr1	15173307	15173526	55092	TMEM51
chr1	15178901	15179500	55092	TMEM51
chr1	15193490	15193706	55092	TMEM51
chr1	15198501	15198747	55092	TMEM51
chr1	15200290	15200515	55092	TMEM51
chr1	15213777	15213982	55092	TMEM51
chr1	15215751	15215962	55092	TMEM51
chr1	15258692	15258936	114827	FHAD1
chr1	15263529	15263842	114827	FHAD1
chr1	15265652	15266064	114827	FHAD1
chr1	15271053	15271350	114827	FHAD1
chr1	15272465	15272707	114827	FHAD1
chr1	15274986	15275337	114827	FHAD1
chr1	15278529	15278732	114827	FHAD1
chr1	15284245	15284561	114827	FHAD1
chr1	15292216	15292449	114827	FHAD1
chr1	15293496	15293722	114827	FHAD1
chr1	15296177	15296513	114827	FHAD1
chr1	15300853	15301073	114827	FHAD1
chr1	15306469	15306669	114827	FHAD1
chr1	15307738	15308034	114827	FHAD1
chr1	15315433	15315689	114827	FHAD1
chr1	15318284	15318662	114827	FHAD1
chr1	15326690	15326894	114827	FHAD1
chr1	15337373	15338099	114827	FHAD1
chr1	15347572	15347776	114827	FHAD1
chr1	15352403	15352738	114827	FHAD1
chr1	15356895	15357200	114827	FHAD1
chr1	15359774	15360026	114827	FHAD1
chr1	15364433	15364633	114827	FHAD1
chr1	15376083	15376345	114827	FHAD1
chr1	15390237	15390444	114827	FHAD1
chr1	15392340	15392540	114827	FHAD1
chr1	15393032	15393266	114827	FHAD1
chr1	15396928	15397228	114827	FHAD1
chr1	15397946	15398146	114827	FHAD1
chr1	15417888	15418541	79180	EFHD2
chr1	15458914	15459143	63036	CELA2A
chr1	15470649	15470905	63036	CELA2A
chr1	15486235	15486499	51032	CELA2B
chr1	15494471	15494923	842	CASP9
chr1	15497234	15497520	842	CASP9
chr1	15506216	15506424	842	CASP9
chr1	15520954	15521186	842	CASP9
chr1	15524124	15524324	842	CASP9
chr1	15535981	15536303	23341	DNAJC16
chr1	15536847	15537050	23341	DNAJC16
chr1	15538211	15538487	23341	DNAJC16
chr1	15539230	15539528	23341	DNAJC16
chr1	15549517	15549842	23341	DNAJC16
chr1	15553234	15553441	23341	DNAJC16
chr1	15555249	15555777	23341	DNAJC16
chr1	15559812	15560152	23341	DNAJC16
chr1	15564616	15564911	23341	DNAJC16
chr1	15566693	15566893	23341	DNAJC16
chr1	15569641	15569841	23341	DNAJC16
chr1	15572247	15572462	79814	AGMAT
chr1	15574292	15574509	79814	AGMAT
chr1	15582003	15582319	79814	AGMAT
chr1	15617858	15618115	84301	DDI2
chr1	15629315	15629603	84301	DDI2
chr1	15641778	15641978	84301	DDI2
chr1	15644533	15645023	84301	DDI2
chr1	15649210	15649456	84301	DDI2
chr1	15651440	15651647	84301	DDI2
chr1	15658147	15658477	84301	DDI2
chr1	15703662	15704005	23207	PLEKHM2
chr1	15711898	15712103	23207	PLEKHM2
chr1	15715319	15715552	23207	PLEKHM2
chr1	15722167	15722396	23207	PLEKHM2
chr1	15769272	15769482	54751	FBLIM1
chr1	15773301	15773551	54751	FBLIM1
chr1	15774945	15775282	54751	FBLIM1
chr1	15775342	15775627	54751	FBLIM1
chr1	15776491	15776817	54751	FBLIM1
chr1	15840620	15840908	729614	FLJ37453
chr1	15843405	15843644	729614	FLJ37453
chr1	15847141	15847341	729614	FLJ37453
chr1	15854477	15854688	23013	SPEN
chr1	15859823	15860050	23013	SPEN
chr1	15868368	15868705	23013	SPEN
chr1	15872148	15872454	100616427	MIR5096
chr1	15872148	15872454	23013	SPEN
chr1	15879634	15879908	100616427	MIR5096
chr1	15879634	15879908	23013	SPEN
chr1	15880458	15880758	100616427	MIR5096
chr1	15880458	15880758	23013	SPEN
chr1	15882488	15882735	100616427	MIR5096
chr1	15882488	15882735	23013	SPEN
chr1	15887219	15887428	100616427	MIR5096
chr1	15887219	15887428	23013	SPEN
chr1	15891361	15891655	100616427	MIR5096
chr1	15891361	15891655	23013	SPEN
chr1	15892925	15893143	100616427	MIR5096
chr1	15892925	15893143	23013	SPEN
chr1	15905224	15905872	100616427	MIR5096
chr1	15905224	15905872	23013	SPEN
chr1	15909867	15910093	23013	SPEN
chr1	15911635	15911968	23013	SPEN
chr1	15916571	15916831	23013	SPEN
chr1	15917355	15917599	23013	SPEN
chr1	15949056	15949256	7709	ZBTB17
chr1	15949567	15950098	7709	ZBTB17
chr1	15952729	15952962	7709	ZBTB17
chr1	15964868	15965171	7709	ZBTB17
chr1	15966119	15966381	7709	ZBTB17
chr1	15970456	15970808	7709	ZBTB17
chr1	15975965	15976203	7709	ZBTB17
chr1	16017843	16018323	27129	HSPB7
chr1	16023228	16023584	1187	CLCNKA
chr1	16032917	16033125	1187	CLCNKA
chr1	16055088	16055334	1188	CLCNKB
chr1	16068353	16068721	348487	FAM131C
chr1	16131338	16131557	1969	EPHA2
chr1	16136747	16137065	1969	EPHA2
chr1	16139192	16139416	1969	EPHA2
chr1	16145655	16146079	1969	EPHA2
chr1	16206585	16206815	128272	ARHGEF19
chr1	16261696	16261896	54455	FBXO42
chr1	16263452	16263664	54455	FBXO42
chr1	16269499	16269747	54455	FBXO42
chr1	16271222	16271478	54455	FBXO42
chr1	16271978	16272502	54455	FBXO42
chr1	16282202	16282402	54455	FBXO42
chr1	16282742	16282962	54455	FBXO42
chr1	16283429	16283636	54455	FBXO42
chr1	16284730	16284983	54455	FBXO42
chr1	16290366	16290622	54455	FBXO42
chr1	16296393	16296749	54455	FBXO42
chr1	16297840	16298055	54455	FBXO42
chr1	16298501	16298719	54455	FBXO42
chr1	16304009	16304234	54455	FBXO42
chr1	16306030	16306290	54455	FBXO42
chr1	16309955	16310302	54455	FBXO42
chr1	16319743	16319943	54455	FBXO42
chr1	16323203	16323437	54455	FBXO42
chr1	16325994	16326303	54455	FBXO42
chr1	16328998	16329240	54455	FBXO42
chr1	16331093	16331504	54455	FBXO42
chr1	16334196	16334411	54455	FBXO42
chr1	16345576	16345864	54455	FBXO42
chr1	16351997	16352383	54455	FBXO42
chr1	16366971	16367231	26099	SZRD1
chr1	16373365	16373565	26099	SZRD1
chr1	16383562	16383834	26099	SZRD1
chr1	16389022	16389449	26099	SZRD1
chr1	16396668	16396910	26099	SZRD1
chr1	16403411	16403659	374955	SPATA21
chr1	16423243	16423594	374955	SPATA21
chr1	16426554	16426754	374955	SPATA21
chr1	16429467	16429773	374955	SPATA21
chr1	16446865	16447097	55707	NECAP2
chr1	16453210	16453415	55707	NECAP2
chr1	16454159	16454564	55707	NECAP2
chr1	16455993	16456197	55707	NECAP2
chr1	16475304	16475530	114819	CROCCP3
chr1	16481168	16481385	114819	CROCCP3
chr1	16490177	16490377	114819	CROCCP3
chr1	16492217	16492421	114819	CROCCP3
chr1	16566956	16567389	55672	NBPF1
chr1	16579949	16580236	55672	NBPF1
chr1	16586248	16586535	55672	NBPF1
chr1	16621007	16621353	84809	CROCCP2
chr1	16695291	16695630	284729	ESPNP
chr1	16705705	16705980	284729	ESPNP
chr1	16718679	16719204	284729	ESPNP
chr1	16889321	16889750	105376805	LOC105376805
chr1	16935401	16935651	9696	CROCC
chr1	16943406	16943606	9696	CROCC
chr1	16978517	16979045	4237	MFAP2
chr1	17003897	17004291	23400	ATP13A2
chr1	17007575	17007796	23400	ATP13A2
chr1	17037812	17038150	6390	SDHB
chr1	17042879	17043079	6390	SDHB
chr1	17073042	17073479	11240	PADI2
chr1	17074112	17074347	11240	PADI2
chr1	17078072	17078454	11240	PADI2
chr1	17093072	17093289	11240	PADI2
chr1	17100433	17100827	11240	PADI2
chr1	17104145	17104634	11240	PADI2
chr1	17108032	17108249	11240	PADI2
chr1	17109187	17109397	11240	PADI2
chr1	17215554	17215816	29943	PADI1
chr1	17226926	17227471	29943	PADI1
chr1	17233806	17234117	29943	PADI1
chr1	17256885	17257124	51702	PADI3
chr1	17259002	17259210	51702	PADI3
chr1	17262857	17263162	51702	PADI3
chr1	17268657	17269019	51702	PADI3
chr1	17275299	17275515	51702	PADI3
chr1	17277170	17277444	51702	PADI3
chr1	17316297	17316635	23569	PADI4
chr1	17317278	17317478	23569	PADI4
chr1	17318652	17318873	23569	PADI4
chr1	17332233	17332534	23569	PADI4
chr1	17341047	17341378	23569	PADI4
chr1	17349533	17349754	23569	PADI4
chr1	17357712	17357938	23569	PADI4
chr1	17358179	17358513	23569	PADI4
chr1	17362994	17363444	23569	PADI4
chr1	17379059	17379460	353238	PADI6
chr1	17392320	17392725	353238	PADI6
chr1	17415836	17416086	55920	RCC2
chr1	17418411	17418612	55920	RCC2
chr1	17421247	17421515	55920	RCC2
chr1	17431833	17432099	55920	RCC2
chr1	17545293	17545680	55160	ARHGEF10L
chr1	17551771	17552031	55160	ARHGEF10L
chr1	17553931	17554414	55160	ARHGEF10L
chr1	17560694	17560998	55160	ARHGEF10L
chr1	17569145	17569368	55160	ARHGEF10L
chr1	17569553	17570217	55160	ARHGEF10L
chr1	17581126	17581418	55160	ARHGEF10L
chr1	17586251	17586451	55160	ARHGEF10L
chr1	17587580	17588132	55160	ARHGEF10L
chr1	17633660	17633860	55160	ARHGEF10L
chr1	17650234	17650490	55160	ARHGEF10L
chr1	17689052	17689252	55160	ARHGEF10L
chr1	17765528	17765969	81569	ACTL8
chr1	17766095	17766431	81569	ACTL8
chr1	17768640	17769157	81569	ACTL8
chr1	17812411	17812614	81569	ACTL8
chr1	17816208	17816495	81569	ACTL8
chr1	17817693	17817956	81569	ACTL8
chr1	18122184	18122399	84966	IGSF21
chr1	18122522	18122808	84966	IGSF21
chr1	18141850	18142060	84966	IGSF21
chr1	18148088	18148390	84966	IGSF21
chr1	18149251	18149521	84966	IGSF21
chr1	18149982	18150276	84966	IGSF21
chr1	18156158	18156358	84966	IGSF21
chr1	18159657	18159887	84966	IGSF21
chr1	18173054	18173254	84966	IGSF21
chr1	18173755	18173964	84966	IGSF21
chr1	18208370	18208662	84966	IGSF21
chr1	18224872	18225148	84966	IGSF21
chr1	18251968	18252274	84966	IGSF21
chr1	18286857	18287431	84966	IGSF21
chr1	18301332	18301733	84966	IGSF21
chr1	18339460	18339686	84966	IGSF21
chr1	18344150	18344432	84966	IGSF21
chr1	18368331	18368569	84966	IGSF21
chr1	18665345	18665746	5081	PAX7
chr1	18669909	18670182	5081	PAX7
chr1	18681738	18681939	5081	PAX7
chr1	18692414	18692624	5081	PAX7
chr1	18696131	18696363	5081	PAX7
chr1	18699584	18699856	5081	PAX7
chr1	18707411	18707753	5081	PAX7
chr1	18728688	18728912	5081	PAX7
chr1	18742061	18742297	5081	PAX7
chr1	18875343	18875596	8659	ALDH4A1
chr1	18887434	18887636	8659	ALDH4A1
chr1	18912908	18913384	126917	IFFO2
chr1	18913842	18914043	126917	IFFO2
chr1	18922382	18922582	126917	IFFO2
chr1	18926464	18926918	126917	IFFO2
chr1	18933450	18933797	126917	IFFO2
chr1	18948327	18948680	126917	IFFO2
chr1	18948739	18949242	126917	IFFO2
chr1	19077539	19077756	23352	UBR4
chr1	19085239	19085490	23352	UBR4
chr1	19090918	19091190	23352	UBR4
chr1	19111711	19111952	23352	UBR4
chr1	19140470	19140676	23352	UBR4
chr1	19168494	19168990	23352	UBR4
chr1	19172247	19172541	23352	UBR4
chr1	19183390	19183725	23352	UBR4
chr1	19185483	19185875	23352	UBR4
chr1	19194990	19195209	23352	UBR4
chr1	19204002	19204257	23352	UBR4
chr1	19207306	19207506	23352	UBR4
chr1	19209516	19209841	23352	UBR4
chr1	19210343	19210570	101927895	LOC101927895
chr1	19214877	19215089	101927895	LOC101927895
chr1	19216692	19216927	101927895	LOC101927895
chr1	19216692	19216927	23065	EMC1
chr1	19234681	19234895	101927895	LOC101927895
chr1	19234681	19234895	23065	EMC1
chr1	19235474	19235729	101927895	LOC101927895
chr1	19235474	19235729	23065	EMC1
chr1	19236438	19236665	101927895	LOC101927895
chr1	19236438	19236665	23065	EMC1
chr1	19241348	19241657	23065	EMC1
chr1	19245603	19245842	23065	EMC1
chr1	19251491	19251816	23065	EMC1
chr1	19251491	19251816	51154	MRTO4
chr1	19271196	19271558	246181	AKR7L
chr1	19293935	19294274	100506730	LOC100506730
chr1	19309440	19309646	8574	AKR7A2
chr1	19312726	19312971	54896	PQLC2
chr1	19323379	19323583	54896	PQLC2
chr1	19342140	19342369	832	CAPZB
chr1	19346770	19347027	832	CAPZB
chr1	19350940	19351243	832	CAPZB
chr1	19380994	19381203	832	CAPZB
chr1	19381584	19381797	832	CAPZB
chr1	19383338	19383538	832	CAPZB
chr1	19389415	19389620	832	CAPZB
chr1	19395694	19395894	832	CAPZB
chr1	19398470	19398716	832	CAPZB
chr1	19427537	19427807	832	CAPZB
chr1	19430124	19430414	832	CAPZB
chr1	19431462	19431762	832	CAPZB
chr1	19440548	19441102	832	CAPZB
chr1	19441689	19442029	832	CAPZB
chr1	19448493	19448755	832	CAPZB
chr1	19448939	19449388	832	CAPZB
chr1	19452348	19452677	832	CAPZB
chr1	19453228	19453454	832	CAPZB
chr1	19462262	19462527	832	CAPZB
chr1	19464204	19464500	832	CAPZB
chr1	19469525	19469807	832	CAPZB
chr1	19611649	19611874	100532736	MINOS1-NBL1
chr1	19611649	19611874	440574	MINOS1
chr1	19612042	19612254	100532736	MINOS1-NBL1
chr1	19612042	19612254	440574	MINOS1
chr1	19622905	19623115	100532736	MINOS1-NBL1
chr1	19622905	19623115	440574	MINOS1
chr1	19628498	19628706	100532736	MINOS1-NBL1
chr1	19628498	19628706	440574	MINOS1
chr1	19630231	19630483	100532736	MINOS1-NBL1
chr1	19641989	19642278	100532736	MINOS1-NBL1
chr1	19645890	19646184	100532736	MINOS1-NBL1
chr1	19645890	19646184	4681	NBL1
chr1	19651219	19651430	100532736	MINOS1-NBL1
chr1	19651219	19651430	4681	NBL1
chr1	19653195	19653395	100532736	MINOS1-NBL1
chr1	19653195	19653395	4681	NBL1
chr1	19673505	19673735	3362	HTR6
chr1	19682292	19682634	255104	TMCO4
chr1	19692519	19692725	255104	TMCO4
chr1	19697263	19697465	255104	TMCO4
chr1	19701930	19702207	255104	TMCO4
chr1	19705151	19705393	255104	TMCO4
chr1	19712441	19712695	255104	TMCO4
chr1	19715624	19715914	255104	TMCO4
chr1	19718162	19718380	255104	TMCO4
chr1	19724683	19724953	255104	TMCO4
chr1	19735763	19736125	255104	TMCO4
chr1	19749530	19749857	255104	TMCO4
chr1	19750628	19750868	255104	TMCO4
chr1	19751869	19752073	255104	TMCO4
chr1	19752912	19753241	255104	TMCO4
chr1	19765740	19765949	255104	TMCO4
chr1	19767808	19768008	255104	TMCO4
chr1	19781594	19781840	255104	TMCO4
chr1	19784191	19784554	255104	TMCO4
chr1	19787803	19788054	255104	TMCO4
chr1	19789735	19789936	255104	TMCO4
chr1	19795266	19795500	255104	TMCO4
chr1	19885460	19885660	23252	OTUD3
chr1	19898404	19898836	23252	OTUD3
chr1	19905471	19905833	23252	OTUD3
chr1	19911378	19911623	23252	OTUD3
chr1	20142283	20142579	64600	PLA2G2F
chr1	20145275	20145503	64600	PLA2G2F
chr1	20169163	20169512	391013	PLA2G2C
chr1	20171674	20172099	391013	PLA2G2C
chr1	20175909	20176109	391013	PLA2G2C
chr1	20294453	20294732	127731	VWA5B1
chr1	20295810	20296029	127731	VWA5B1
chr1	20302060	20302288	127731	VWA5B1
chr1	20303482	20303682	127731	VWA5B1
chr1	20311064	20311264	127731	VWA5B1
chr1	20316948	20317209	127731	VWA5B1
chr1	20321380	20321635	127731	VWA5B1
chr1	20338335	20338585	127731	VWA5B1
chr1	20349989	20350281	127731	VWA5B1
chr1	20351302	20351757	127731	VWA5B1
chr1	20367164	20367420	339505	LINC01141
chr1	20381510	20381761	339505	LINC01141
chr1	20390222	20390545	339505	LINC01141
chr1	20411057	20411549	339505	LINC01141
chr1	20416395	20416608	339505	LINC01141
chr1	20426764	20427379	339505	LINC01141
chr1	20427863	20428145	339505	LINC01141
chr1	20485110	20485348	55450	CAMK2N1
chr1	20506728	20506932	79594	MUL1
chr1	20507968	20508236	79594	MUL1
chr1	20594606	20594830	978	CDA
chr1	20595941	20596180	978	CDA
chr1	20604165	20604550	978	CDA
chr1	20605476	20605688	978	CDA
chr1	20613867	20614166	978	CDA
chr1	20635233	20635571	65018	PINK1
chr1	20646959	20647166	100861548	PINK1-AS
chr1	20646959	20647166	65018	PINK1
chr1	20647375	20647643	100861548	PINK1-AS
chr1	20647375	20647643	65018	PINK1
chr1	20654854	20655068	1650	DDOST
chr1	20667946	20668361	57576	KIF17
chr1	20674854	20675262	57576	KIF17
chr1	20680905	20681239	57576	KIF17
chr1	20688044	20688264	57576	KIF17
chr1	20690610	20690863	57576	KIF17
chr1	20696957	20697275	57576	KIF17
chr1	20706279	20706523	57576	KIF17
chr1	20713004	20713228	57576	KIF17
chr1	20714149	20714436	57576	KIF17
chr1	20752880	20753134	50809	HP1BP3
chr1	20759853	20760073	50809	HP1BP3
chr1	20768076	20768402	50809	HP1BP3
chr1	20768999	20769258	50809	HP1BP3
chr1	20782716	20782988	50809	HP1BP3
chr1	20784439	20784639	50809	HP1BP3
chr1	20813890	20814134	8672	EIF4G3
chr1	20814770	20815222	8672	EIF4G3
chr1	20826266	20826743	8672	EIF4G3
chr1	20827936	20828200	8672	EIF4G3
chr1	20832867	20833068	8672	EIF4G3
chr1	20837218	20837419	8672	EIF4G3
chr1	20845392	20845729	8672	EIF4G3
chr1	20848922	20849153	8672	EIF4G3
chr1	20858747	20859007	8672	EIF4G3
chr1	20863455	20863705	8672	EIF4G3
chr1	20869531	20869777	8672	EIF4G3
chr1	20871777	20871998	8672	EIF4G3
chr1	20872651	20872992	8672	EIF4G3
chr1	20881636	20881860	8672	EIF4G3
chr1	20882433	20882673	8672	EIF4G3
chr1	20891536	20891745	8672	EIF4G3
chr1	20908869	20909174	8672	EIF4G3
chr1	20919906	20920197	8672	EIF4G3
chr1	20938856	20939100	8672	EIF4G3
chr1	20943895	20944140	8672	EIF4G3
chr1	20948762	20948964	8672	EIF4G3
chr1	20961045	20961393	8672	EIF4G3
chr1	20970446	20970683	8672	EIF4G3
chr1	20970775	20970987	8672	EIF4G3
chr1	20977180	20977528	8672	EIF4G3
chr1	20984524	20984941	8672	EIF4G3
chr1	20990485	20990745	8672	EIF4G3
chr1	21007130	21007345	8672	EIF4G3
chr1	21008322	21008547	8672	EIF4G3
chr1	21009628	21009913	8672	EIF4G3
chr1	21017437	21017711	8672	EIF4G3
chr1	21022369	21022614	8672	EIF4G3
chr1	21023287	21023892	8672	EIF4G3
chr1	21036530	21036768	8672	EIF4G3
chr1	21044989	21045315	8672	EIF4G3
chr1	21052583	21053256	8672	EIF4G3
chr1	21054060	21054478	8672	EIF4G3
chr1	21062575	21062796	8672	EIF4G3
chr1	21063688	21063922	8672	EIF4G3
chr1	21071648	21071900	8672	EIF4G3
chr1	21072375	21072591	8672	EIF4G3
chr1	21080512	21080753	8672	EIF4G3
chr1	21081264	21081482	8672	EIF4G3
chr1	21082860	21083061	8672	EIF4G3
chr1	21087551	21087973	8672	EIF4G3
chr1	21091141	21091355	8672	EIF4G3
chr1	21092708	21092983	8672	EIF4G3
chr1	21107800	21108005	8672	EIF4G3
chr1	21108761	21108985	8672	EIF4G3
chr1	21114159	21114359	8672	EIF4G3
chr1	21118690	21118895	8672	EIF4G3
chr1	21121527	21121830	8672	EIF4G3
chr1	21125413	21125686	8672	EIF4G3
chr1	21128029	21128318	8672	EIF4G3
chr1	21133280	21133555	8672	EIF4G3
chr1	21135816	21136560	8672	EIF4G3
chr1	21147084	21147549	8672	EIF4G3
chr1	21149806	21150088	8672	EIF4G3
chr1	21155086	21155298	8672	EIF4G3
chr1	21155861	21156235	8672	EIF4G3
chr1	21161331	21161584	8672	EIF4G3
chr1	21161755	21161955	8672	EIF4G3
chr1	21162591	21162816	8672	EIF4G3
chr1	21222601	21222934	1889	ECE1
chr1	21228899	21229099	1889	ECE1
chr1	21238492	21238745	1889	ECE1
chr1	21239990	21240246	1889	ECE1
chr1	21253888	21254106	1889	ECE1
chr1	21261835	21262093	1889	ECE1
chr1	21262238	21262652	1889	ECE1
chr1	21272186	21272484	1889	ECE1
chr1	21276611	21276830	1889	ECE1
chr1	21304166	21304427	1889	ECE1
chr1	21317350	21317622	1889	ECE1
chr1	21324180	21324506	1889	ECE1
chr1	21324605	21324842	1889	ECE1
chr1	21334718	21334949	1889	ECE1
chr1	21511956	21512191	249	ALPL
chr1	21515388	21515599	249	ALPL
chr1	21522030	21522259	249	ALPL
chr1	21523995	21524277	249	ALPL
chr1	21527099	21527343	249	ALPL
chr1	21528847	21529100	249	ALPL
chr1	21536804	21537088	249	ALPL
chr1	21545395	21545617	249	ALPL
chr1	21551708	21551908	249	ALPL
chr1	21552216	21552416	249	ALPL
chr1	21555655	21555959	249	ALPL
chr1	21556601	21556826	249	ALPL
chr1	21559498	21559698	249	ALPL
chr1	21561376	21561582	249	ALPL
chr1	21561701	21561901	249	ALPL
chr1	21574119	21574340	249	ALPL
chr1	21600710	21600956	5909	RAP1GAP
chr1	21628512	21628819	5909	RAP1GAP
chr1	21636541	21636844	5909	RAP1GAP
chr1	21638340	21638540	5909	RAP1GAP
chr1	21643305	21643590	5909	RAP1GAP
chr1	21681084	21681510	84196	USP48
chr1	21688142	21688559	84196	USP48
chr1	21688720	21688921	84196	USP48
chr1	21694318	21694594	84196	USP48
chr1	21697419	21697755	84196	USP48
chr1	21699100	21699696	84196	USP48
chr1	21708740	21709121	84196	USP48
chr1	21729088	21729298	84196	USP48
chr1	21731491	21731747	84196	USP48
chr1	21738011	21738449	84196	USP48
chr1	21742225	21742655	84196	USP48
chr1	21747585	21747821	84196	USP48
chr1	21750709	21750975	84196	USP48
chr1	21753702	21753902	84196	USP48
chr1	21755853	21756125	84196	USP48
chr1	21762592	21762949	84196	USP48
chr1	21765048	21765265	84196	USP48
chr1	21820351	21820631	401944	LDLRAD2
chr1	21836326	21836653	3339	HSPG2
chr1	21850906	21851110	3339	HSPG2
chr1	21869912	21870292	3339	HSPG2
chr1	21877641	21877841	3339	HSPG2
chr1	21896812	21897012	3339	HSPG2
chr1	21905562	21905794	3339	HSPG2
chr1	21919235	21919532	3339	HSPG2
chr1	21926808	21927118	3339	HSPG2
chr1	21927635	21927857	3339	HSPG2
chr1	21931167	21931383	3339	HSPG2
chr1	21978958	21979231	23436	CELA3B
chr1	21981672	21982126	23436	CELA3B
chr1	21982480	21982780	23436	CELA3B
chr1	21983191	21983393	23436	CELA3B
chr1	21987210	21987424	23436	CELA3B
chr1	21988452	21988806	23436	CELA3B
chr1	22009136	22009394	10136	CELA3A
chr1	22010364	22010715	10136	CELA3A
chr1	22011258	22011489	10136	CELA3A
chr1	22028900	22029224	29092	LINC00339
chr1	22052474	22052792	998	CDC42
chr1	22054916	22055166	998	CDC42
chr1	22061172	22061372	998	CDC42
chr1	22061919	22062135	998	CDC42
chr1	22070978	22071245	998	CDC42
chr1	22072086	22072353	998	CDC42
chr1	22073331	22073566	998	CDC42
chr1	22079203	22079459	998	CDC42
chr1	22080840	22081238	998	CDC42
chr1	22082855	22083139	998	CDC42
chr1	22128629	22128962	54361	WNT4
chr1	22451688	22452094	9923	ZBTB40
chr1	22453936	22454139	9923	ZBTB40
chr1	22467566	22467924	9923	ZBTB40
chr1	22482857	22483136	9923	ZBTB40
chr1	22490850	22491208	9923	ZBTB40
chr1	22513416	22513693	9923	ZBTB40
chr1	22522838	22523156	9923	ZBTB40
chr1	22593825	22594077	2046	EPHA8
chr1	22716425	22716625	2048	EPHB2
chr1	22726368	22726748	2048	EPHB2
chr1	22735195	22735400	2048	EPHB2
chr1	22739125	22739325	2048	EPHB2
chr1	22748327	22748665	2048	EPHB2
chr1	22750386	22750594	2048	EPHB2
chr1	22753816	22754019	2048	EPHB2
chr1	22757835	22758201	2048	EPHB2
chr1	22781143	22781403	2048	EPHB2
chr1	22808652	22809132	2048	EPHB2
chr1	22820361	22820691	2048	EPHB2
chr1	22831923	22832451	2048	EPHB2
chr1	22838742	22838942	2048	EPHB2
chr1	22844799	22845032	2048	EPHB2
chr1	22851041	22851255	2048	EPHB2
chr1	22853143	22853403	2048	EPHB2
chr1	22858931	22859131	2048	EPHB2
chr1	22859522	22859831	2048	EPHB2
chr1	22861274	22861548	2048	EPHB2
chr1	22871737	22872094	2048	EPHB2
chr1	22886338	22886950	2048	EPHB2
chr1	22897598	22897818	2048	EPHB2
chr1	22900016	22900297	2048	EPHB2
chr1	22903103	22903329	2048	EPHB2
chr1	22904175	22904375	2048	EPHB2
chr1	22910875	22911143	2048	EPHB2
chr1	22913077	22913306	2048	EPHB2
chr1	22955917	22956178	646262	LACTBL1
chr1	22960383	22960601	646262	LACTBL1
chr1	23011325	23011559	729059	C1orf234
chr1	23021381	23021597	23028	KDM1A
chr1	23041421	23041732	23028	KDM1A
chr1	23042354	23043054	23028	KDM1A
chr1	23049436	23049738	23028	KDM1A
chr1	23061578	23061778	23028	KDM1A
chr1	23070339	23070870	23028	KDM1A
chr1	23072656	23072971	23028	KDM1A
chr1	23075399	23075900	23028	KDM1A
chr1	23089546	23090022	7798	LUZP1
chr1	23096754	23096963	7798	LUZP1
chr1	23100221	23100512	7798	LUZP1
chr1	23111183	23111428	7798	LUZP1
chr1	23117805	23118187	7798	LUZP1
chr1	23121828	23122028	7798	LUZP1
chr1	23123246	23123535	7798	LUZP1
chr1	23129255	23129501	7798	LUZP1
chr1	23131020	23131226	7798	LUZP1
chr1	23131762	23132020	7798	LUZP1
chr1	23146929	23147139	7798	LUZP1
chr1	23154476	23154785	7798	LUZP1
chr1	23156150	23156403	7798	LUZP1
chr1	23159122	23159369	7798	LUZP1
chr1	23163102	23163419	7798	LUZP1
chr1	23164260	23164500	7798	LUZP1
chr1	23314917	23315374	10236	HNRNPR
chr1	23324376	23324590	10236	HNRNPR
chr1	23324901	23325195	10236	HNRNPR
chr1	23334160	23334360	10236	HNRNPR
chr1	23334875	23335083	10236	HNRNPR
chr1	23335921	23336211	10236	HNRNPR
chr1	23336490	23336705	10236	HNRNPR
chr1	23368067	23368578	80818	ZNF436
chr1	23368661	23369087	148898	ZNF436-AS1
chr1	23368661	23369087	80818	ZNF436
chr1	23383049	23383253	6920	TCEA3
chr1	23386652	23386899	6920	TCEA3
chr1	23388114	23388390	6920	TCEA3
chr1	23395656	23395861	6920	TCEA3
chr1	23403886	23404136	6920	TCEA3
chr1	23412347	23412750	6920	TCEA3
chr1	23415994	23416194	6920	TCEA3
chr1	23422216	23422653	6920	TCEA3
chr1	23431930	23432175	55616	ASAP3
chr1	23440280	23440864	55616	ASAP3
chr1	23454118	23454370	55616	ASAP3
chr1	23460211	23460548	55616	ASAP3
chr1	23462016	23462230	55616	ASAP3
chr1	23467790	23468046	55616	ASAP3
chr1	23478215	23478457	55616	ASAP3
chr1	23482717	23482925	55616	ASAP3
chr1	23513876	23514180	1870	E2F2
chr1	23519892	23520129	1870	E2F2
chr1	23559235	23559682	3399	ID3
chr1	23628806	23629006	259283	MDS2
chr1	23744560	23744805	6924	TCEB3
chr1	23750093	23750368	6924	TCEB3
chr1	23756787	23757010	6924	TCEB3
chr1	23757417	23757627	6924	TCEB3
chr1	23769997	23770308	100506963	TCEB3-AS1
chr1	23775116	23775365	100506963	TCEB3-AS1
chr1	23775831	23776085	100506963	TCEB3-AS1
chr1	23784163	23784568	57095	PITHD1
chr1	23792299	23792622	11313	LYPLA2
chr1	23812877	23813149	3155	HMGCL
chr1	23814308	23814559	3155	HMGCL
chr1	23847738	23847975	2517	FUCA1
chr1	23850489	23850689	2517	FUCA1
chr1	23852664	23852979	2517	FUCA1
chr1	23853052	23853266	2517	FUCA1
chr1	23858053	23858278	2517	FUCA1
chr1	23861156	23861366	2517	FUCA1
chr1	23864069	23864279	2517	FUCA1
chr1	23879122	23879323	1269	CNR2
chr1	23880472	23880697	1269	CNR2
chr1	23883653	23883853	1269	CNR2
chr1	23891304	23891711	1269	CNR2
chr1	23898003	23898841	1269	CNR2
chr1	23906766	23906969	1269	CNR2
chr1	23907587	23907822	1269	CNR2
chr1	23970403	23970712	10772	SRSF10
chr1	23974045	23974245	10772	SRSF10
chr1	23980176	23980500	10772	SRSF10
chr1	24073584	24073941	127294	MYOM3
chr1	24076421	24076918	127294	MYOM3
chr1	24108371	24108601	127294	MYOM3
chr1	24108890	24109111	127294	MYOM3
chr1	24126363	24127109	58985	IL22RA1
chr1	24130685	24130928	58985	IL22RA1
chr1	24132674	24132916	58985	IL22RA1
chr1	24142751	24143003	58985	IL22RA1
chr1	24154627	24154916	163702	IFNLR1
chr1	24163553	24163788	163702	IFNLR1
chr1	24167380	24167887	163702	IFNLR1
chr1	24168787	24169078	163702	IFNLR1
chr1	24175750	24175969	163702	IFNLR1
chr1	24180111	24180319	163702	IFNLR1
chr1	24182703	24182946	163702	IFNLR1
chr1	24183726	24183943	163702	IFNLR1
chr1	24201490	24201730	284632	LOC284632
chr1	24201975	24202378	284632	LOC284632
chr1	24334918	24335120	57822	GRHL3
chr1	24335487	24335770	57822	GRHL3
chr1	24355887	24356247	57822	GRHL3
chr1	24363047	24363358	57822	GRHL3
chr1	24363047	24363358	90529	STPG1
chr1	24365270	24365514	90529	STPG1
chr1	24370445	24370887	90529	STPG1
chr1	24377026	24377333	90529	STPG1
chr1	24394037	24394287	90529	STPG1
chr1	24395434	24395692	90529	STPG1
chr1	24410452	24410708	90529	STPG1
chr1	24416932	24417272	57185	NIPAL3
chr1	24436405	24436681	57185	NIPAL3
chr1	24437024	24437264	57185	NIPAL3
chr1	24461451	24461778	57185	NIPAL3
chr1	24467194	24467521	57185	NIPAL3
chr1	24496640	24496948	100750325	RCAN3AS
chr1	24500208	24500491	100750325	RCAN3AS
chr1	24502368	24502700	11123	RCAN3
chr1	24502777	24503020	11123	RCAN3
chr1	24511124	24511360	11123	RCAN3
chr1	24513068	24513358	11123	RCAN3
chr1	24515712	24516121	11123	RCAN3
chr1	24517114	24517380	11123	RCAN3
chr1	24523140	24523398	11123	RCAN3
chr1	24523990	24524237	11123	RCAN3
chr1	24529543	24529809	11123	RCAN3
chr1	24532199	24532454	11123	RCAN3
chr1	24534448	24534711	11123	RCAN3
chr1	24543371	24544010	100506985	LOC100506985
chr1	24546833	24547097	100506985	LOC100506985
chr1	24552805	24553005	100506985	LOC100506985
chr1	24559872	24560204	400746	NCMAP
chr1	24561022	24561279	400746	NCMAP
chr1	24571608	24571821	400746	NCMAP
chr1	24580461	24580699	400746	NCMAP
chr1	24583389	24583909	400746	NCMAP
chr1	24592742	24592955	400746	NCMAP
chr1	24593936	24594179	400746	NCMAP
chr1	24601840	24602046	400746	NCMAP
chr1	24602300	24602693	400746	NCMAP
chr1	24608705	24608906	400746	NCMAP
chr1	24658133	24658403	10250	SRRM1
chr1	24658993	24659244	10250	SRRM1
chr1	24665338	24665720	10250	SRRM1
chr1	24667950	24668155	10250	SRRM1
chr1	24747277	24747479	25932	CLIC4
chr1	24755160	24755485	25932	CLIC4
chr1	24755889	24756208	25932	CLIC4
chr1	24756703	24757041	25932	CLIC4
chr1	24766422	24766636	25932	CLIC4
chr1	24772470	24772767	25932	CLIC4
chr1	24779288	24779507	25932	CLIC4
chr1	24780998	24781311	25932	CLIC4
chr1	24784827	24785037	25932	CLIC4
chr1	24786621	24786853	25932	CLIC4
chr1	24787835	24788143	25932	CLIC4
chr1	24798636	24799052	25932	CLIC4
chr1	24808586	24808881	25932	CLIC4
chr1	24815269	24815518	25932	CLIC4
chr1	24824671	24825043	25932	CLIC4
chr1	24834386	24834839	25932	CLIC4
chr1	24839265	24839622	25932	CLIC4
chr1	24910124	24910326	864	RUNX3
chr1	25225592	25226058	25949	SYF2
chr1	25277689	25277970	6007	RHD
chr1	25280298	25280602	6007	RHD
chr1	25286564	25286814	6007	RHD
chr1	25291189	25291431	6007	RHD
chr1	25295984	25296434	6007	RHD
chr1	25300365	25300614	6007	RHD
chr1	25305347	25305856	6007	RHD
chr1	25311358	25311570	6007	RHD
chr1	25315437	25315742	6007	RHD
chr1	25319908	25320141	6007	RHD
chr1	25321403	25321740	6007	RHD
chr1	25329237	25329524	6007	RHD
chr1	25329579	25329786	6007	RHD
chr1	25338316	25338935	23585	TMEM50A
chr1	25339915	25340224	23585	TMEM50A
chr1	25343802	25344091	23585	TMEM50A
chr1	25354766	25354984	23585	TMEM50A
chr1	25357661	25357981	23585	TMEM50A
chr1	25360160	25360431	23585	TMEM50A
chr1	25361253	25361465	23585	TMEM50A
chr1	25372272	25372534	6006	RHCE
chr1	25373956	25374169	6006	RHCE
chr1	25376670	25376989	6006	RHCE
chr1	25380818	25381049	6006	RHCE
chr1	25381445	25381649	6006	RHCE
chr1	25386567	25387106	6006	RHCE
chr1	25391178	25391449	6006	RHCE
chr1	25392468	25392733	6006	RHCE
chr1	25396975	25397402	6006	RHCE
chr1	25406547	25406834	6006	RHCE
chr1	25412749	25413039	6006	RHCE
chr1	25415412	25415644	6006	RHCE
chr1	25416242	25416496	6006	RHCE
chr1	25438701	25438927	55219	TMEM57
chr1	25440592	25440867	55219	TMEM57
chr1	25449721	25450109	55219	TMEM57
chr1	25452741	25453098	55219	TMEM57
chr1	25454516	25454748	55219	TMEM57
chr1	25456000	25456295	55219	TMEM57
chr1	25464298	25464543	55219	TMEM57
chr1	25466306	25466581	55219	TMEM57
chr1	25468947	25469164	55219	TMEM57
chr1	25475055	25475388	55219	TMEM57
chr1	25482996	25483281	55219	TMEM57
chr1	25487150	25487360	55219	TMEM57
chr1	25493642	25494081	55219	TMEM57
chr1	25497101	25497395	55219	TMEM57
chr1	25547275	25547476	26119	LDLRAP1
chr1	25624989	25625237	57134	MAN1C1
chr1	25626287	25626546	57134	MAN1C1
chr1	25629433	25629707	57134	MAN1C1
chr1	25632855	25633102	57134	MAN1C1
chr1	25654634	25654895	57134	MAN1C1
chr1	25656062	25656285	57134	MAN1C1
chr1	25667169	25667398	57134	MAN1C1
chr1	25668458	25668849	57134	MAN1C1
chr1	25694886	25695393	57134	MAN1C1
chr1	25695956	25696248	57134	MAN1C1
chr1	25703400	25703774	57134	MAN1C1
chr1	25708473	25708787	57134	MAN1C1
chr1	25709746	25710084	57134	MAN1C1
chr1	25717513	25717885	57134	MAN1C1
chr1	25719555	25719894	57134	MAN1C1
chr1	25720177	25720382	57134	MAN1C1
chr1	25723981	25724202	57134	MAN1C1
chr1	25729457	25729708	57134	MAN1C1
chr1	25736505	25736745	57134	MAN1C1
chr1	25743635	25744371	57134	MAN1C1
chr1	25761536	25761934	57134	MAN1C1
chr1	25764351	25764551	57134	MAN1C1
chr1	25776262	25776468	57134	MAN1C1
chr1	25834511	25834711	79000	AUNIP
chr1	25838380	25838597	79000	AUNIP
chr1	25841487	25841776	79000	AUNIP
chr1	25844100	25844340	79000	AUNIP
chr1	25846174	25846533	79000	AUNIP
chr1	25847780	25847980	79000	AUNIP
chr1	25856030	25856230	79000	AUNIP
chr1	25865705	25866063	164091	PAQR7
chr1	25866741	25866956	164091	PAQR7
chr1	25892490	25892776	3925	STMN1
chr1	25895410	25895615	3925	STMN1
chr1	25906371	25906777	100500808	MIR3917
chr1	25906371	25906777	3925	STMN1
chr1	25965727	25965931	5051	PAFAH2
chr1	25966870	25967100	5051	PAFAH2
chr1	25970270	25970494	5051	PAFAH2
chr1	25976935	25977273	5051	PAFAH2
chr1	25977490	25977723	5051	PAFAH2
chr1	25984860	25985092	5051	PAFAH2
chr1	25986529	25986733	5051	PAFAH2
chr1	25987741	25987949	5051	PAFAH2
chr1	25996402	25996662	5051	PAFAH2
chr1	25997413	25997678	5051	PAFAH2
chr1	25997796	25998426	5051	PAFAH2
chr1	26027830	26028131	2134	EXTL1
chr1	26036027	26036228	2134	EXTL1
chr1	26040232	26040437	7780	SLC30A2
chr1	26053195	26053395	84676	TRIM63
chr1	26062025	26062383	84676	TRIM63
chr1	26115633	26115910	149420	PDIK1L
chr1	26116934	26117136	149420	PDIK1L
chr1	26120794	26121013	149420	PDIK1L
chr1	26160064	26160299	79927	FAM110D
chr1	26169795	26170061	51042	ZNF593
chr1	26186628	26186834	10256	CNKSR1
chr1	26192120	26192428	378807	CATSPER4
chr1	26195440	26195744	378807	CATSPER4
chr1	26239407	26239679	64793	CEP85
chr1	26248548	26248829	64793	CEP85
chr1	26249051	26249260	64793	CEP85
chr1	26252100	26252497	64793	CEP85
chr1	26256393	26256664	64793	CEP85
chr1	26258592	26258808	64793	CEP85
chr1	26264203	26264544	64793	CEP85
chr1	26269698	26269984	64793	CEP85
chr1	26276033	26276515	64793	CEP85
chr1	26279704	26280049	83442	SH3BGRL3
chr1	26284656	26285078	91544	UBXN11
chr1	26302998	26303250	91544	UBXN11
chr1	26306344	26306552	91544	UBXN11
chr1	26308090	26308294	91544	UBXN11
chr1	26309105	26309308	91544	UBXN11
chr1	26315769	26316041	91544	UBXN11
chr1	26319883	26320098	1043	CD52
chr1	26326289	26326557	55057	AIM1L
chr1	26329566	26329810	55057	AIM1L
chr1	26340767	26341304	55057	AIM1L
chr1	26347302	26347595	55057	AIM1L
chr1	26348565	26348890	55057	AIM1L
chr1	26369321	26369777	257101	ZNF683
chr1	26418338	26418598	79727	LIN28A
chr1	26423452	26423967	79727	LIN28A
chr1	26435322	26435583	79947	DHDDS
chr1	26440909	26441228	79947	DHDDS
chr1	26451523	26451830	79947	DHDDS
chr1	26453945	26454163	79947	DHDDS
chr1	26457221	26457450	79947	DHDDS
chr1	26463437	26463740	101928324	LOC101928324
chr1	26463437	26463740	79947	DHDDS
chr1	26464030	26464236	101928324	LOC101928324
chr1	26464030	26464236	79947	DHDDS
chr1	26533055	26533263	6195	RPS6KA1
chr1	26535795	26536080	6195	RPS6KA1
chr1	26550121	26550605	6195	RPS6KA1
chr1	26570814	26571035	6195	RPS6KA1
chr1	26708182	26708499	8289	ARID1A
chr1	26709895	26710170	8289	ARID1A
chr1	26716030	26716230	8289	ARID1A
chr1	26723612	26723928	8289	ARID1A
chr1	26736339	26736987	8289	ARID1A
chr1	26737704	26738014	8289	ARID1A
chr1	26744065	26744303	8289	ARID1A
chr1	26748996	26749255	8289	ARID1A
chr1	26750975	26751221	8289	ARID1A
chr1	26755682	26755919	8289	ARID1A
chr1	26757055	26757438	8289	ARID1A
chr1	26765311	26765573	8289	ARID1A
chr1	26771704	26772090	8289	ARID1A
chr1	26772699	26773084	8289	ARID1A
chr1	26788076	26788555	55650	PIGV
chr1	26792285	26792521	55650	PIGV
chr1	26796078	26796292	55650	PIGV
chr1	26830771	26830977	84243	ZDHHC18
chr1	26836511	26836761	84243	ZDHHC18
chr1	26837074	26837284	84243	ZDHHC18
chr1	26837539	26837781	84243	ZDHHC18
chr1	26844040	26844281	84243	ZDHHC18
chr1	26849271	26849711	84243	ZDHHC18
chr1	26883877	26884093	54707	GPN2
chr1	26886738	26886961	54707	GPN2
chr1	26891577	26891805	63906	GPATCH3
chr1	26893654	26893854	63906	GPATCH3
chr1	26896789	26897042	63906	GPATCH3
chr1	26900022	26900222	63906	GPATCH3
chr1	26925352	26925580	10726	NUDC
chr1	26931068	26931454	10726	NUDC
chr1	26934920	26935164	10726	NUDC
chr1	26940692	26941109	10726	NUDC
chr1	26944581	26944808	10726	NUDC
chr1	26952832	26953051	126695	KDF1
chr1	27099650	27099881	6548	SLC9A1
chr1	27104034	27104278	6548	SLC9A1
chr1	27111917	27112514	6548	SLC9A1
chr1	27119008	27119301	6548	SLC9A1
chr1	27137631	27137862	6548	SLC9A1
chr1	27238594	27238819	23038	WDTC1
chr1	27243225	27243457	23038	WDTC1
chr1	27247716	27248009	23038	WDTC1
chr1	27250784	27251041	23038	WDTC1
chr1	27252957	27253197	23038	WDTC1
chr1	27256997	27257197	23038	WDTC1
chr1	27257846	27258074	23038	WDTC1
chr1	27260037	27260314	23038	WDTC1
chr1	27265613	27265870	23038	WDTC1
chr1	27268689	27268988	23038	WDTC1
chr1	27271957	27272269	23038	WDTC1
chr1	27273193	27273468	23038	WDTC1
chr1	27286422	27286664	23038	WDTC1
chr1	27289500	27289912	23038	WDTC1
chr1	27299494	27300341	23038	WDTC1
chr1	27300924	27301183	23038	WDTC1
chr1	27321953	27322399	84065	TMEM222
chr1	27351350	27351603	84958	SYTL1
chr1	27371306	27371594	8547	FCN3
chr1	27409090	27409412	10163	WASF2
chr1	27418419	27418632	10163	WASF2
chr1	27421480	27421702	10163	WASF2
chr1	27432387	27432752	10163	WASF2
chr1	27434887	27435100	10163	WASF2
chr1	27441364	27441937	10163	WASF2
chr1	27443391	27443650	10163	WASF2
chr1	27449360	27449578	10163	WASF2
chr1	27452258	27452677	10163	WASF2
chr1	27461518	27461759	10163	WASF2
chr1	27464720	27464935	10163	WASF2
chr1	27467294	27467496	10163	WASF2
chr1	27471055	27471415	10163	WASF2
chr1	27477534	27477934	10163	WASF2
chr1	27480906	27481325	10163	WASF2
chr1	27484706	27485082	10163	WASF2
chr1	27485746	27485997	10163	WASF2
chr1	27557489	27557745	27245	AHDC1
chr1	27569153	27569483	27245	AHDC1
chr1	27572623	27572888	27245	AHDC1
chr1	27594440	27594693	27245	AHDC1
chr1	27599252	27599465	27245	AHDC1
chr1	27622513	27622811	2268	FGR
chr1	27627593	27627830	2268	FGR
chr1	27734380	27734580	199870	FAM76A
chr1	27741005	27741225	199870	FAM76A
chr1	27742830	27743055	199870	FAM76A
chr1	27747925	27748318	199870	FAM76A
chr1	27752852	27753215	199870	FAM76A
chr1	27754016	27754459	199870	FAM76A
chr1	27772857	27773822	23673	STX12
chr1	27783999	27784218	23673	STX12
chr1	27787413	27787669	23673	STX12
chr1	27790629	27791345	23673	STX12
chr1	27791638	27791855	23673	STX12
chr1	27796716	27797038	23673	STX12
chr1	27798625	27798894	23673	STX12
chr1	27804154	27804518	23673	STX12
chr1	27809448	27809794	23673	STX12
chr1	27816048	27816248	23673	STX12
chr1	27817233	27817461	23673	STX12
chr1	27836475	27836675	5511	PPP1R8
chr1	27837251	27837468	5511	PPP1R8
chr1	27837599	27837853	5511	PPP1R8
chr1	27838034	27838358	5511	PPP1R8
chr1	27842111	27842311	5511	PPP1R8
chr1	27845223	27845471	5511	PPP1R8
chr1	27845778	27845989	5511	PPP1R8
[truncated: 155,809 more rows]
