# Supplementary material for: Integrated analysis of ATAC-seq and RNA-seq reveals ADSCP2 regulates oxidative phosphorylation pathway in hypertrophic scar fibroblasts
Source: PeerJ. 2025 Jan 31;13:e18902. doi: 10.7717/peerj.18902 (PMC11789661; doi:10.7717/peerj.18902)
Supplement: Supplemental Information 3 — ADSCP2 compared to the Control group. [file peerj-13-18902-s003.xls]

chr	start	end	description	#raw_read_1	#raw_read_2	M_value_rescaled	A_value_rescaled	-log10(p-value)
chr1	2955387	2955888	unique_peak1	52	15	1.41687899390607	4.70843949695303	3.36245859328196
chr1	3016776	3017072	unique_peak1	29	5	2.02236890345243	3.59614695244737	3.24127775360835
chr1	3133282	3133482	unique_peak1	23	3	2.28990553903509	3.14495276951754	3.35694334496952
chr1	3216501	3216780	unique_peak1	33	5	2.20041580958814	3.68517040551523	4.1393347358673
chr1	3842140	3842460	unique_peak1	50	13	1.55480506967022	4.58475745689271	3.6127884365767
chr1	4879115	4879315	unique_peak1	16	1	2.79936351327965	2.39968175663983	3.64038867156802
chr1	4935925	4936133	unique_peak1	11	0	3.30389074200544	1.65194537100272	3.31132995230379
chr1	5257804	5258008	unique_peak1	16	2	2.2144010125585	2.6921630070004	3.03832868024006
chr1	11161200	11161431	unique_peak1	41	6	2.278614516581	3.9466621803481	4.99902085084327
chr1	13043605	13044560	unique_peak1	139	50	1.12621787444638	6.23553427919468	5.44724411855704
chr1	13184368	13185048	unique_peak1	96	35	1.10675138955816	5.72330069622139	3.94531595418454
chr1	15468990	15469270	unique_peak1	30	6	1.84662061687151	3.73066523049336	3.01815507148775
chr1	15498062	15498397	unique_peak1	52	16	1.32941615265573	4.7521709175782	3.08659436536937
chr1	20805018	20805267	unique_peak1	20	2	2.5149921408878	2.84245857116506	3.78760380288747
chr1	28268493	28268709	unique_peak1	19	3	2.03054972275507	3.01527486137753	3.03427613622886
chr1	28335112	28335325	unique_peak1	28	5	1.97414331366141	3.57203415755186	3.24127775360835
chr1	29929036	29929261	unique_peak1	18	2	2.37262155374155	2.77127327759193	3.53487848679804
chr1	30038118	30038384	unique_peak1	25	4	2.08183968924359	3.36284793950916	3.05312482518673
chr1	31772329	31772690	unique_peak1	36	8	1.7357377710017	4.03779388694316	3.2467506969819
chr1	33402966	33403480	unique_peak1	67	23	1.18643060661779	5.17817780403005	3.2376787981851
chr1	35133742	35134112	unique_peak1	59	19	1.27141810631587	4.9576371480453	3.1189257363273
chr1	38676251	38676605	unique_peak1	33	5	2.20041580958814	3.68517040551523	4.1393347358673
chr1	43090597	43090915	unique_peak1	62	15	1.66275112005713	4.83137556002856	4.80655783055339
chr1	44928155	44928490	unique_peak1	50	15	1.36215999172782	4.68107999586391	3.02568725184407
chr1	45101330	45101544	unique_peak1	18	3	1.95758405446271	2.97879202723135	3.03427613622886
chr1	46879761	46880225	unique_peak1	48	5	2.72028915610244	3.94510707877237	7.03006635545126
chr1	46964413	46964928	unique_peak1	95	29	1.35504453748586	5.58441286435145	5.1971155953312
chr1	47054173	47054437	unique_peak1	27	5	1.92422525649892	3.54707512897062	3.02403524675804
chr1	47551794	47552185	unique_peak1	46	13	1.43861654661043	4.52666319536282	3.08052104495994
chr1	47604117	47604352	unique_peak1	12	0	3.41775298710131	1.70887649355066	3.61235994796777
chr1	48211588	48211795	unique_peak1	33	7	1.7853783103093	3.89268915515465	3.23080944932562
chr1	49286971	49287171	unique_peak1	27	5	1.92422525649892	3.54707512897062	3.02403524675804
chr1	49324937	49325210	unique_peak1	18	3	1.95758405446271	2.97879202723135	3.03427613622886
chr1	49558342	49558629	unique_peak1	26	3	2.45745410484249	3.22872705242125	3.8429424127101
chr1	51386824	51387168	unique_peak1	41	10	1.6265378200013	4.27270052863795	3.30471521892359
chr1	52108102	52108697	unique_peak1	86	29	1.21501169722222	5.51439644421963	4.10152004130839
chr1	55045711	55045932	unique_peak1	26	3	2.45745410484249	3.22872705242125	3.8429424127101
chr1	56388749	56388949	unique_peak1	19	2	2.44558722203391	2.80775611173811	3.53487848679804
chr1	57460819	57461141	unique_peak1	42	11	1.53447950951353	4.35220225547792	3.15925062785482
chr1	57765656	57765974	unique_peak1	29	3	2.60733140417359	3.3036657020868	4.33845181153635
chr1	58171546	58171784	unique_peak1	17	0	3.88067242342397	1.94033621171198	4.8164799306237
chr1	58395417	58395815	unique_peak1	100	32	1.28976559388549	5.6892769163012	5.07164122747506
chr1	61388878	61389108	unique_peak1	29	5	2.02236890345243	3.59614695244737	3.24127775360835
chr1	61577470	61577985	unique_peak1	62	21	1.20331950141983	5.06109136934721	3.09993411082635
chr1	62283221	62283421	unique_peak1	17	2	2.29570992270281	2.73281746207256	3.28500101358144
chr1	64351671	64351913	unique_peak1	52	16	1.32941615265573	4.7521709175782	3.08659436536937
chr1	66058296	66058496	unique_peak1	10	0	3.18011543478657	1.59005771739329	3.01029995663981
chr1	66725849	66726222	unique_peak1	65	21	1.26949509162709	5.09417916445084	3.40732869296046
chr1	66780177	66780645	unique_peak1	100	35	1.16423471180163	5.75204235734313	4.37305082379354
chr1	66880947	66881741	unique_peak1	126	44	1.16815808610015	6.07593213937975	5.30039556030906
chr1	67181963	67182645	unique_peak1	116	37	1.29541843055406	5.89563672872062	5.71467163808756
chr1	67548080	67548410	unique_peak1	59	19	1.27141810631587	4.9576371480453	3.1189257363273
chr1	67817729	67817929	unique_peak1	25	3	2.40376778413095	3.20188389206548	3.59864904409227
chr1	68390297	68390722	unique_peak1	80	18	1.77232306984708	5.13408904836712	6.43731124220538
chr1	68643089	68643478	unique_peak1	40	10	1.59225860326995	4.25556092027227	3.11713623526325
chr1	70099041	70099539	unique_peak1	50	14	1.4552693961193	4.63452529366817	3.30766246000401
chr1	72389005	72389350	unique_peak1	37	7	1.94359885149235	3.97179942574618	3.85629194841873
chr1	73665966	73666166	unique_peak1	19	2	2.44558722203391	2.80775611173811	3.53487848679804
chr1	74351054	74351427	unique_peak1	75	24	1.28575745874727	5.28673491914836	3.91816067812284
chr1	75829066	75829644	unique_peak1	104	35	1.21948509936444	5.77966755112453	4.81535265542426
chr1	76447818	76448124	unique_peak1	44	12	1.48367336745102	4.4422764018666	3.02795537370072
chr1	76895022	76895439	unique_peak1	85	20	1.71313938448557	5.24888711502155	6.49817619251134
chr1	78562914	78563460	unique_peak1	72	25	1.17188355743009	5.28638149685613	3.37685850592781
chr1	79489793	79490101	unique_peak1	79	30	1.04838300642748	5.47838781360062	3.03298732626517
chr1	79490157	79490413	unique_peak1	42	8	1.94951700879238	4.1446835058385	4.27327766748815
chr1	79640271	79640707	unique_peak1	71	25	1.15226229934217	5.27657086781218	3.23036181201156
chr1	80138223	80138576	unique_peak1	80	26	1.26536308112719	5.38756904272706	4.05066812889365
chr1	81250565	81250900	unique_peak1	51	15	1.3897825811606	4.6948912905803	3.19271205772594
chr1	81948086	81948294	unique_peak1	16	1	2.79936351327965	2.39968175663983	3.64038867156802
chr1	82961004	82961327	unique_peak1	60	13	1.80950451957359	4.7121071818444	5.13747647932512
chr1	83168971	83169442	unique_peak1	52	14	1.50998839829755	4.66188479475729	3.65980906459644
chr1	83686757	83687149	unique_peak1	54	9	2.14764279909701	4.39574949443587	5.76909902735933
chr1	85512121	85512536	unique_peak1	52	14	1.50998839829755	4.66188479475729	3.65980906459644
chr1	85830684	85830896	unique_peak1	32	7	1.74291191323474	3.87145595661737	3.02827458119513
chr1	86658033	86658325	unique_peak1	28	5	1.97414331366141	3.57203415755186	3.24127775360835
chr1	86923750	86924135	unique_peak1	82	26	1.30006037829004	5.40491769130849	4.20651627396374
chr1	88025547	88026024	unique_peak1	75	21	1.4701820298847	5.19452263357965	4.72447886971477
chr1	88906036	88906360	unique_peak1	45	8	2.0454534890379	4.19265174596126	4.70100036706703
chr1	89154797	89155203	unique_peak1	61	17	1.47006533451645	4.90495766870054	3.98915980442696
chr1	89230101	89230343	unique_peak1	17	2	2.29570992270281	2.73281746207256	3.28500101358144
chr1	89260645	89261144	unique_peak1	56	14	1.61348993730236	4.7136355642597	4.20640746933198
chr1	89353378	89353663	unique_peak1	37	8	1.77367385005004	4.05676192646733	3.44661255732379
chr1	89480658	89481104	unique_peak1	71	22	1.32914006142625	5.18813198677014	3.94835329416591
chr1	90225473	90225977	unique_peak1	74	23	1.32580956562058	5.24786728353145	4.01185321998351
chr1	91001064	91001434	unique_peak1	40	10	1.59225860326995	4.25556092027227	3.11713623526325
chr1	92258115	92258443	unique_peak1	40	10	1.59225860326995	4.25556092027227	3.11713623526325
chr1	93971528	93971766	unique_peak1	11	0	3.30389074200544	1.65194537100272	3.31132995230379
chr1	94374647	94374885	unique_peak1	17	2	2.29570992270281	2.73281746207256	3.28500101358144
chr1	96617068	96617566	unique_peak1	60	18	1.36893192818761	4.93239347753739	3.53754093745204
chr1	97251189	97251406	unique_peak1	17	2	2.29570992270281	2.73281746207256	3.28500101358144
chr1	98154170	98154455	unique_peak1	27	5	1.92422525649892	3.54707512897062	3.02403524675804
chr1	98342221	98342490	unique_peak1	32	6	1.93555699117714	3.77513341764617	3.43978897119959
chr1	99390149	99390824	unique_peak1	69	24	1.1687722296135	5.22824230458147	3.15983000285278
chr1	99403899	99404479	unique_peak1	73	22	1.36811561341665	5.20761976276534	4.11074078025087
chr1	99511989	99512522	unique_peak1	97	27	1.48391153179563	5.54931068795542	5.91450378018865
chr1	99513353	99513727	unique_peak1	57	14	1.6382300158037	4.72600560351037	4.39313161798409
chr1	99513841	99514308	unique_peak1	92	31	1.21677201737729	5.60838600868864	4.23966290699323
chr1	99557806	99558188	unique_peak1	50	15	1.36215999172782	4.68107999586391	3.02568725184407
chr1	100825903	100826223	unique_peak1	38	9	1.65862137066212	4.15123878021842	3.27210358356897
chr1	101599532	101599987	unique_peak1	55	16	1.40773971299938	4.79133269775003	3.4192226378953
chr1	103377205	103377679	unique_peak1	58	17	1.39951276037004	4.86968138162733	3.47766236959939
chr1	107970946	107971195	unique_peak1	19	2	2.44558722203391	2.80775611173811	3.53487848679804
chr1	108174203	108174717	unique_peak1	50	8	2.19223499028551	4.26604249658507	5.58074988324659
chr1	112237348	112237611	unique_peak1	19	3	2.03054972275507	3.01527486137753	3.03427613622886
chr1	113361431	113361681	unique_peak1	25	4	2.08183968924359	3.36284793950916	3.05312482518673
chr1	114791670	114792048	unique_peak1	80	24	1.37639439351594	5.33205338653269	4.56142700122523
chr1	116563299	116563668	unique_peak1	71	18	1.60477450403967	5.05031476546342	5.11120537129629
chr1	117558117	117558777	unique_peak1	90	30	1.23165017037724	5.57002139557549	4.32109183480444
chr1	117717754	117718064	unique_peak1	48	11	1.72028915610244	4.44510707877237	4.10519998339124
chr1	118639866	118640094	unique_peak1	30	6	1.84662061687151	3.73066523049336	3.01815507148775
chr1	119526129	119526469	unique_peak1	49	14	1.4270997893147	4.62044049026587	3.13557888369249
chr1	121477509	121478003	unique_peak1	62	15	1.66275112005713	4.83137556002856	4.80655783055339
chr1	125138019	125138240	unique_peak1	11	0	3.30389074200544	1.65194537100272	3.31132995230379
chr1	144175845	144176080	unique_peak1	13	0	3.52317296019043	1.76158648009522	3.61235994796777
chr1	147127189	147127571	unique_peak1	42	10	1.66001039159739	4.28943681443599	3.49519823291232
chr1	149541934	149542249	unique_peak1	47	12	1.57548061792364	4.48818002710291	3.56917542013723
chr1	149546671	149546986	unique_peak1	47	12	1.57548061792364	4.48818002710291	3.56917542013723
chr1	149551379	149551760	unique_peak1	51	13	1.582427659103	4.5985687516091	3.79546561170023
chr1	151832507	151832829	unique_peak1	57	17	1.3751956099699	4.85752280642726	3.47766236959939
chr1	152692858	152693090	unique_peak1	18	3	1.95758405446271	2.97879202723135	3.03427613622886
chr1	153712124	153712657	unique_peak1	75	25	1.2291739303809	5.31502668333154	3.67636296827729
chr1	155589002	155589374	unique_peak1	52	16	1.32941615265573	4.7521709175782	3.08659436536937
chr1	157350665	157351148	unique_peak1	44	9	1.86218499070475	4.25302059023974	4.06788929322894
chr1	157896871	157897290	unique_peak1	92	31	1.21677201737729	5.60838600868864	4.23966290699323
chr1	158282455	158282826	unique_peak1	36	6	2.09830785038641	3.85650884725081	4.0937649558367
chr1	158336406	158336897	unique_peak1	83	22	1.54842227961123	5.29777309586263	5.47729977740498
chr1	158348927	158349206	unique_peak1	92	34	1.08748900043232	5.67302751716113	3.59593437431231
chr1	160490894	160491094	unique_peak1	13	0	3.52317296019043	1.76158648009522	3.61235994796777
chr1	160929082	160929343	unique_peak1	23	2	2.70494303831393	2.93743401987812	4.01305082679061
chr1	160941322	160941617	unique_peak1	72	23	1.28736077485002	5.22864288814617	3.85276265993682
chr1	163109332	163109848	unique_peak1	63	17	1.51522845023354	4.92753922655908	4.16417428121602
chr1	163852767	163853012	unique_peak1	38	6	2.17319454349188	3.89395219380354	4.54209996799533
chr1	164126200	164126736	unique_peak1	85	28	1.24747581213676	5.48171890119595	4.18509348969718
chr1	164150411	164150731	unique_peak1	34	2	3.24165112163742	3.20578806153987	6.14077709290365
chr1	164946177	164946547	unique_peak1	39	9	1.69463642489735	4.16924630733604	3.27210358356897
chr1	166428663	166429091	unique_peak1	68	18	1.54423265845515	5.02004384267116	4.56850390438427
chr1	166830704	166831130	unique_peak1	73	25	1.19123785133257	5.29605864380738	3.37685850592781
chr1	166974123	166974411	unique_peak1	22	2	2.64440119272941	2.90716309708586	3.75443312462699
chr1	168992610	168993044	unique_peak1	62	19	1.34082302516976	4.99233960747224	3.59866429024318
chr1	169323860	169324115	unique_peak1	13	0	3.52317296019043	1.76158648009522	3.61235994796777
chr1	169499102	169499348	unique_peak1	23	2	2.70494303831393	2.93743401987812	4.01305082679061
chr1	170922683	170922886	unique_peak1	11	0	3.30389074200544	1.65194537100272	3.31132995230379
chr1	171555660	171555860	unique_peak1	15	0	3.71312385761656	1.85656192880828	4.21441993929574
chr1	172233558	172234130	unique_peak1	69	23	1.22766591866707	5.19879546005469	3.38812918192549
chr1	172432252	172432558	unique_peak1	48	9	1.98332356193623	4.31358987585548	4.90247409987431
chr1	173493098	173493917	unique_peak1	93	29	1.32509567008917	5.5694384306531	4.87581895109211
chr1	174601039	174601480	unique_peak1	65	21	1.26949509162709	5.09417916445084	3.40732869296046
chr1	175552295	175552525	unique_peak1	16	2	2.2144010125585	2.6921630070004	3.03832868024006
chr1	177255606	177255806	unique_peak1	12	0	3.41775298710131	1.70887649355066	3.61235994796777
chr1	178838049	178838356	unique_peak1	50	12	1.66172027358673	4.53129985493446	3.94331175509382
chr1	179571414	179571744	unique_peak1	51	10	1.9303509625233	4.42460709989895	4.89888609789328
chr1	181440808	181441248	unique_peak1	49	11	1.74902788420206	4.45947644282218	4.10519998339124
chr1	183617729	183618269	unique_peak1	149	52	1.16886640880819	6.31235365896729	6.15708665186717
chr1	185200453	185200884	unique_peak1	83	21	1.61255261703095	5.26570792715277	5.79081143524713
chr1	185949145	185949470	unique_peak1	77	25	1.26612454443803	5.33350199036011	3.98414929725606
chr1	185949737	185950252	unique_peak1	145	42	1.43207331789872	6.14230141365146	8.12954651880862
chr1	186158795	186159121	unique_peak1	40	10	1.59225860326995	4.25556092027227	3.11713623526325
chr1	186161499	186161758	unique_peak1	48	13	1.49789673476599	4.5563032894406	3.43266191012053
chr1	186249495	186249947	unique_peak1	60	18	1.36893192818761	4.93239347753739	3.53754093745204
chr1	187322709	187322944	unique_peak1	10	0	3.18011543478657	1.59005771739329	3.01029995663981
chr1	187946579	187946829	unique_peak1	19	2	2.44558722203391	2.80775611173811	3.53487848679804
chr1	188499333	188499716	unique_peak1	51	12	1.68934286301951	4.54511114965085	4.13403188036199
chr1	191753910	191754113	unique_peak1	11	0	3.30389074200544	1.65194537100272	3.31132995230379
chr1	192093821	192094083	unique_peak1	25	4	2.08183968924359	3.36284793950916	3.05312482518673
chr1	192917491	192917709	unique_peak1	21	1	3.16613023181622	2.58306511590811	4.7418463123268
chr1	193242102	193242302	unique_peak1	16	1	2.79936351327965	2.39968175663983	3.64038867156802
chr1	193958185	193958490	unique_peak1	38	7	1.98054946554948	3.99027473277474	4.07016573886257
chr1	195039770	195040111	unique_peak1	33	5	2.20041580958814	3.68517040551523	4.1393347358673
chr1	195785065	195785298	unique_peak1	17	2	2.29570992270281	2.73281746207256	3.28500101358144
chr1	195969514	195969810	unique_peak1	37	6	2.13624392943475	3.87547688677498	4.31679605591679
chr1	197753678	197754034	unique_peak1	43	12	1.45170531070477	4.42629237349348	3.02795537370072
chr1	202610118	202610591	unique_peak1	66	22	1.22675641533392	5.13694016372397	3.32003866131526
chr1	205725959	205726236	unique_peak1	26	4	2.13552600995513	3.38969109986493	3.28004177908661
chr1	207661405	207661648	unique_peak1	31	4	2.37721055975885	3.51053337476679	4.21583923654667
chr1	209253345	209253681	unique_peak1	82	12	2.35450816231241	4.8776937992973	9.23806534593186
chr1	209452123	209452517	unique_peak1	84	28	1.23083797734987	5.47339998380251	4.03290214921384
chr1	209453296	209453606	unique_peak1	66	21	1.29088675275363	5.10487499501411	3.56455313593768
chr1	209519783	209520025	unique_peak1	19	3	2.03054972275507	3.01527486137753	3.03427613622886
chr1	209585699	209586153	unique_peak1	63	20	1.29283602889709	5.03873543722731	3.34149582302667
chr1	210770189	210770405	unique_peak1	19	3	2.03054972275507	3.01527486137753	3.03427613622886
chr1	210948485	210948835	unique_peak1	46	10	1.78653985003074	4.35270154365267	4.08266706494567
chr1	210988087	210988449	unique_peak1	47	13	1.46856541400713	4.54163762906117	3.25519915520379
chr1	211032419	211032766	unique_peak1	36	7	1.90566277244401	3.95283138622201	3.64499996644214
chr1	212679717	212680077	unique_peak1	42	10	1.66001039159739	4.28943681443599	3.49519823291232
chr1	213116438	213116802	unique_peak1	50	14	1.4552693961193	4.63452529366817	3.30766246000401
chr1	213648908	213649108	unique_peak1	20	1	3.09995464160896	2.54997732080448	4.46429741251234
chr1	214123180	214123458	unique_peak1	31	6	1.8917837325886	3.75324678835191	3.22740510021752
chr1	215410546	215410822	unique_peak1	38	6	2.17319454349188	3.89395219380354	4.54209996799533
chr1	216969607	216969876	unique_peak1	23	2	2.70494303831393	2.93743401987812	4.01305082679061
chr1	217451754	217451954	unique_peak1	18	1	2.95758405446271	2.47879202723135	4.18809100057339
chr1	219430760	219430960	unique_peak1	15	0	3.71312385761656	1.85656192880828	4.21441993929574
chr1	220001852	220002097	unique_peak1	21	2	2.58116773109506	2.87554636626869	3.49799507885145
chr1	221207357	221207788	unique_peak1	63	15	1.68515345167585	4.84257672583793	4.80655783055339
chr1	221970507	221970765	unique_peak1	73	21	1.43224595083636	5.17555459405548	4.38310456572582
chr1	222108119	222108477	unique_peak1	36	8	1.7357377710017	4.03779388694316	3.2467506969819
chr1	223089936	223090344	unique_peak1	50	14	1.4552693961193	4.63452529366817	3.30766246000401
chr1	223100643	223101058	unique_peak1	77	25	1.26612454443803	5.33350199036011	3.98414929725606
chr1	224813803	224814191	unique_peak1	48	12	1.6048119386825	4.50284568748234	3.75499050687144
chr1	225168174	225168507	unique_peak1	66	21	1.29088675275363	5.10487499501411	3.56455313593768
chr1	225169812	225170194	unique_peak1	63	17	1.51522845023354	4.92753922655908	4.16417428121602
chr1	226300518	226300834	unique_peak1	43	12	1.45170531070477	4.42629237349348	3.02795537370072
chr1	227232522	227233284	unique_peak1	118	42	1.14119225224036	5.99686088082228	4.87163440035403
chr1	227565747	227566116	unique_peak1	54	15	1.46957089398437	4.73478544699218	3.53481770417982
chr1	227872619	227873070	unique_peak1	97	38	1.00586423499099	5.78833433635774	3.35853842365952
chr1	228037248	228037532	unique_peak1	42	8	1.94951700879238	4.1446835058385	4.27327766748815
chr1	229016641	229016962	unique_peak1	42	10	1.66001039159739	4.28943681443599	3.49519823291232
chr1	229175955	229176264	unique_peak1	58	16	1.48197492056201	4.82845030153135	3.76198415239266
chr1	229178184	229178561	unique_peak1	107	37	1.1815561854582	5.83870560617268	4.65972135271336
chr1	231969627	231969856	unique_peak1	15	1	2.71312385761656	2.35656192880828	3.36932189928148
chr1	233543697	233543954	unique_peak1	28	4	2.23717771949521	3.44051695463497	3.74275476306371
chr1	233683735	233684078	unique_peak1	68	24	1.14830398212401	5.21800818083673	3.01487716443559
chr1	233686605	233686852	unique_peak1	47	13	1.46856541400713	4.54163762906117	3.25519915520379
chr1	233908534	233908734	unique_peak1	25	4	2.08183968924359	3.36284793950916	3.05312482518673
chr1	235379312	235379552	unique_peak1	16	2	2.2144010125585	2.6921630070004	3.03832868024006
chr1	236343905	236344235	unique_peak1	44	8	2.0141880841498	4.17701904351721	4.4860419630448
chr1	236365164	236365368	unique_peak1	25	4	2.08183968924359	3.36284793950916	3.05312482518673
chr1	236436089	236436634	unique_peak1	71	26	1.09781451531979	5.30379475982336	3.01622027613199
chr1	237144808	237145239	unique_peak1	46	12	1.54553175052695	4.47320559340457	3.38598118607238
chr1	237887212	237887424	unique_peak1	15	1	2.71312385761656	2.35656192880828	3.36932189928148
chr1	238419338	238419577	unique_peak1	19	3	2.03054972275507	3.01527486137753	3.03427613622886
chr1	238545740	238546142	unique_peak1	49	12	1.63355066678212	4.51721505153215	3.75499050687144
chr1	240358954	240359195	unique_peak1	10	0	3.18011543478657	1.59005771739329	3.01029995663981
chr1	241430183	241430607	unique_peak1	74	19	1.58884397145438	5.11635008061455	5.15525288229598
chr1	243303815	243304039	unique_peak1	16	0	3.79936351327965	1.89968175663983	4.51544993495972
chr1	244540031	244540286	unique_peak1	19	2	2.44558722203391	2.80775611173811	3.53487848679804
chr1	244787614	244788237	unique_peak1	80	27	1.21289566123306	5.41380275267413	3.81349929503742
chr1	246147836	246148277	unique_peak1	47	12	1.57548061792364	4.48818002710291	3.56917542013723
chr1	246716558	246717144	unique_peak1	69	23	1.22766591866707	5.19879546005469	3.38812918192549
chr1	246949426	246949629	unique_peak1	10	0	3.18011543478657	1.59005771739329	3.01029995663981
chr1	246973093	246973310	unique_peak1	21	2	2.58116773109506	2.87554636626869	3.49799507885145
chr1	247531958	247532371	unique_peak1	35	6	2.05933229839601	3.83702107125561	3.87314773301527
chr10	2266456	2266714	unique_peak1	16	0	3.79936351327965	1.89968175663983	4.51544993495972
chr10	4862976	4863456	unique_peak1	58	16	1.48197492056201	4.82845030153135	3.76198415239266
chr10	5989442	5989705	unique_peak1	33	6	1.97802338825169	3.79636661618345	3.65509904868667
chr10	6380220	6380671	unique_peak1	78	19	1.66275766954385	5.15330692965929	5.70752677832507
chr10	7226754	7227084	unique_peak1	32	3	2.74291191323474	3.37145595661737	5.09647762044519
chr10	9843215	9843446	unique_peak1	32	7	1.74291191323474	3.87145595661737	3.02827458119513
chr10	9959265	9959711	unique_peak1	73	23	1.3067150687525	5.23832003509741	3.85276265993682
chr10	13881241	13881467	unique_peak1	25	4	2.08183968924359	3.36284793950916	3.05312482518673
chr10	14934972	14935340	unique_peak1	37	5	2.35863635077119	3.76428067610675	4.83828234248751
chr10	15270118	15270851	unique_peak1	145	53	1.10345057043735	6.30661278738214	5.52599402233033
chr10	15281524	15281865	unique_peak1	36	7	1.90566277244401	3.95283138622201	3.64499996644214
chr10	15668572	15668806	unique_peak1	31	6	1.8917837325886	3.75324678835191	3.22740510021752
chr10	18663488	18663761	unique_peak1	45	11	1.63041598975905	4.40017049560068	3.52967372072617
chr10	19419233	19419477	unique_peak1	15	0	3.71312385761656	1.85656192880828	4.21441993929574
chr10	19586340	19587215	unique_peak1	144	49	1.20470508380564	6.24620873167754	6.23541776679693
chr10	19701031	19701234	unique_peak1	12	0	3.41775298710131	1.70887649355066	3.61235994796777
chr10	19765634	19765854	unique_peak1	15	1	2.71312385761656	2.35656192880828	3.36932189928148
chr10	21267129	21267462	unique_peak1	56	17	1.35045553146856	4.84515276717659	3.31195702770221
chr10	21526140	21526577	unique_peak1	59	19	1.27141810631587	4.9576371480453	3.1189257363273
chr10	24229515	24229715	unique_peak1	18	3	1.95758405446271	2.97879202723135	3.03427613622886
chr10	24764613	24765276	unique_peak1	87	22	1.6145978698185	5.33086089096626	6.01747126004568
chr10	25770064	25770394	unique_peak1	61	20	1.24767291318	5.01615387936876	3.18536702122524
chr10	25771496	25771889	unique_peak1	67	20	1.37907568456018	5.08185526505885	3.98923275154812
chr10	25933983	25934409	unique_peak1	47	6	2.46856541400713	4.04163762906117	6.173243856988
chr10	26099323	26099544	unique_peak1	27	2	2.92422525649892	3.04707512897062	4.80007989019517
chr10	27470268	27470487	unique_peak1	14	1	2.62131660714395	2.31065830357197	3.1004765869889
chr10	29605903	29606165	unique_peak1	26	2	2.87249160412134	3.02120830278182	4.53603905993749
chr10	31440952	31441294	unique_peak1	37	9	1.62167075660499	4.13276347318986	3.08022526292111
chr10	35651737	35651937	unique_peak1	10	0	3.18011543478657	1.59005771739329	3.01029995663981
chr10	36434445	36434685	unique_peak1	36	3	2.90566277244401	3.45283138622201	5.86906124235393
chr10	37093171	37093616	unique_peak1	69	23	1.22766591866707	5.19879546005469	3.38812918192549
chr10	38134289	38134796	unique_peak1	59	18	1.34541868775965	4.92063685732341	3.37359444961112
chr10	42448154	42448712	unique_peak1	74	13	2.10341714428413	4.85906349419967	7.42398949334883
chr10	42753267	42753729	unique_peak1	47	13	1.46856541400713	4.54163762906117	3.25519915520379
chr10	44077271	44077533	unique_peak1	19	1	3.03054972275507	2.51527486137753	4.18809100057339
chr10	45089540	45089740	unique_peak1	14	1	2.62131660714395	2.31065830357197	3.1004765869889
chr10	48641559	48641810	unique_peak1	21	2	2.58116773109506	2.87554636626869	3.49799507885145
chr10	49658106	49658746	unique_peak1	80	25	1.31981086514957	5.36034515071588	4.29977215446961
chr10	51281061	51281671	unique_peak1	96	35	1.10675138955816	5.72330069622139	3.94531595418454
chr10	52362468	52362842	unique_peak1	45	11	1.63041598975905	4.40017049560068	3.52967372072617
chr10	53187258	53187476	unique_peak1	19	1	3.03054972275507	2.51527486137753	4.18809100057339
chr10	53493116	53493397	unique_peak1	33	7	1.7853783103093	3.89268915515465	3.23080944932562
chr10	53796446	53796980	unique_peak1	73	26	1.13679006731019	5.32328253581856	3.15754667551528
chr10	53980104	53980304	unique_peak1	11	0	3.30389074200544	1.65194537100272	3.31132995230379
chr10	54515531	54515806	unique_peak1	40	9	1.72976212701989	4.18680915839731	3.46696221776358
chr10	56784405	56784663	unique_peak1	18	3	1.95758405446271	2.97879202723135	3.03427613622886
chr10	57447836	57448281	unique_peak1	88	29	1.24734305844188	5.53056212482946	4.25291426018617
chr10	58035740	58036064	unique_peak1	43	12	1.45170531070477	4.42629237349348	3.02795537370072
chr10	58423049	58423464	unique_peak1	60	20	1.22454201885243	5.00458843220498	3.03172027028484
chr10	58524308	58524557	unique_peak1	17	2	2.29570992270281	2.73281746207256	3.28500101358144
chr10	58862423	58862956	unique_peak1	126	45	1.13644922637282	6.09178656924342	5.08691429001478
chr10	59039845	59040312	unique_peak1	42	11	1.53447950951353	4.35220225547792	3.15925062785482
chr10	59410313	59410800	unique_peak1	48	11	1.72028915610244	4.44510707877237	4.10519998339124
chr10	63789781	63790181	unique_peak1	63	21	1.22572183303856	5.07229253515658	3.09993411082635
chr10	64780641	64780891	unique_peak1	19	1	3.03054972275507	2.51527486137753	4.18809100057339
chr10	65262524	65263007	unique_peak1	59	18	1.34541868775965	4.92063685732341	3.37359444961112
chr10	65467079	65467407	unique_peak1	73	24	1.24782137969894	5.26776687962419	3.60837645652532
chr10	67267287	67267568	unique_peak1	16	0	3.79936351327965	1.89968175663983	4.51544993495972
chr10	68720289	68720489	unique_peak1	68	14	1.88526957629021	4.84952538375363	5.9572528572868
chr10	69174994	69175331	unique_peak1	43	11	1.56718252812471	4.36855376478351	3.34305003325519
chr10	72435990	72436385	unique_peak1	69	12	2.11218870124713	4.75653406876466	7.00916810170935
chr10	72439101	72439338	unique_peak1	20	2	2.5149921408878	2.84245857116506	3.78760380288747
chr10	74024305	74024563	unique_peak1	24	3	2.34797558789357	3.17398779394678	3.35694334496952
chr10	76820065	76820322	unique_peak1	63	17	1.51522845023354	4.92753922655908	4.16417428121602
chr10	76848737	76848974	unique_peak1	19	3	2.03054972275507	3.01527486137753	3.03427613622886
chr10	77568597	77568800	unique_peak1	18	2	2.37262155374155	2.77127327759193	3.53487848679804
chr10	79571112	79571312	unique_peak1	10	0	3.18011543478657	1.59005771739329	3.01029995663981
chr10	80376014	80376387	unique_peak1	64	20	1.31489102352034	5.04976293453893	3.50002372270847
chr10	81029092	81029548	unique_peak1	108	24	1.79873837297741	5.54322537626343	8.54775364794525
chr10	81542429	81542644	unique_peak1	11	0	3.30389074200544	1.65194537100272	3.31132995230379
chr10	82407758	82407981	unique_peak1	16	1	2.79936351327965	2.39968175663983	3.64038867156802
chr10	85518979	85519203	unique_peak1	16	2	2.2144010125585	2.6921630070004	3.03832868024006
chr10	86627332	86627532	unique_peak1	10	0	3.18011543478657	1.59005771739329	3.01029995663981
chr10	87903143	87903599	unique_peak1	83	22	1.54842227961123	5.29777309586263	5.47729977740498
chr10	90118561	90118810	unique_peak1	37	9	1.62167075660499	4.13276347318986	3.08022526292111
chr10	90298443	90298907	unique_peak1	84	28	1.23083797734987	5.47339998380251	4.03290214921384
chr10	90299275	90299835	unique_peak1	92	31	1.21677201737729	5.60838600868864	4.23966290699323
chr10	90319567	90319808	unique_peak1	19	3	2.03054972275507	3.01527486137753	3.03427613622886
chr10	90729831	90730035	unique_peak1	19	2	2.44558722203391	2.80775611173811	3.53487848679804
chr10	91303793	91304211	unique_peak1	89	26	1.41524038045829	5.46250769239261	5.17906094316224
chr10	94162849	94163216	unique_peak1	42	7	2.11944201023469	4.05972100511734	4.7258874491988
chr10	94908820	94909256	unique_peak1	70	23	1.24784382659888	5.2088844140206	3.54083769116365
chr10	95122246	95122637	unique_peak1	48	7	2.30525165682359	4.1526258284118	5.85892640211067
chr10	98490218	98490423	unique_peak1	18	2	2.37262155374155	2.77127327759193	3.53487848679804
chr10	100458178	100458388	unique_peak1	31	2	3.11417615392505	3.14205057768368	5.60081203524255
chr10	101422761	101422961	unique_peak1	23	3	2.28990553903509	3.14495276951754	3.35694334496952
chr10	106848415	106848873	unique_peak1	87	34	1.00887680893054	5.63372142141024	3.06382823807954
chr10	106964447	106964671	unique_peak1	16	2	2.2144010125585	2.6921630070004	3.03832868024006
chr10	107240679	107240922	unique_peak1	19	1	3.03054972275507	2.51527486137753	4.18809100057339
chr10	107532347	107532609	unique_peak1	23	3	2.28990553903509	3.14495276951754	3.35694334496952
chr10	107950836	107951060	unique_peak1	20	1	3.09995464160896	2.54997732080448	4.46429741251234
chr10	108504609	108505446	unique_peak1	131	37	1.46701399385045	5.98143451036881	7.67068467037757
chr10	108694281	108694613	unique_peak1	28	3	2.55910581438257	3.27955290719129	4.33845181153635
chr10	109076255	109076651	unique_peak1	54	16	1.38210805273403	4.77851686761735	3.25159220037128
chr10	109545963	109546405	unique_peak1	59	16	1.5058833599529	4.84040452122679	3.936930499713
chr10	109825845	109826152	unique_peak1	85	28	1.24747581213676	5.48171890119595	4.18509348969718
chr10	111119705	111119975	unique_peak1	20	1	3.09995464160896	2.54997732080448	4.46429741251234
chr10	111383958	111384158	unique_peak1	16	2	2.2144010125585	2.6921630070004	3.03832868024006
chr10	114692603	114692803	unique_peak1	18	3	1.95758405446271	2.97879202723135	3.03427613622886
chr10	115250312	115250512	unique_peak1	18	2	2.37262155374155	2.77127327759193	3.53487848679804
chr10	117541939	117542317	unique_peak1	98	35	1.1357833902406	5.73781669656261	4.08621821320449
chr10	118651574	118652055	unique_peak1	70	21	1.37337470868274	5.14611897297867	4.04946261034137
chr10	119874520	119874722	unique_peak1	22	3	2.22936369345056	3.11468184672528	3.11807310444576
chr10	120846325	120846620	unique_peak1	85	24	1.46160061748961	5.37465649851953	5.23356243884743
chr10	123224813	123225518	unique_peak1	126	30	1.70581487204295	5.80710374640835	9.1235160903772
chr10	125647600	125648441	unique_peak1	98	38	1.02030617282067	5.79555530527258	3.48811054743252
chr10	125908015	125908344	unique_peak1	33	5	2.20041580958814	3.68517040551523	4.1393347358673
chr10	126699824	126700121	unique_peak1	46	13	1.43861654661043	4.52666319536282	3.08052104495994
chr10	128190176	128190593	unique_peak1	57	18	1.29719309796863	4.8965240624279	3.21211594687538
chr10	128632735	128633066	unique_peak1	27	4	2.18725966233272	3.41555792605372	3.50999844001529
chr10	128870847	128871163	unique_peak1	32	7	1.74291191323474	3.87145595661737	3.02827458119513
chr10	131387595	131387862	unique_peak1	19	3	2.03054972275507	3.01527486137753	3.03427613622886
chr10	131581263	131581710	unique_peak1	58	17	1.39951276037004	4.86968138162733	3.47766236959939
chr10	131581878	131582115	unique_peak1	16	2	2.2144010125585	2.6921630070004	3.03832868024006
chr10	131880146	131880350	unique_peak1	17	2	2.29570992270281	2.73281746207256	3.28500101358144
chr10	132217157	132217371	unique_peak1	19	3	2.03054972275507	3.01527486137753	3.03427613622886
chr10	132498062	132498503	unique_peak1	55	13	1.68784763219212	4.65127873815366	4.35777281740387
chr10	133020351	133020750	unique_peak1	46	11	1.66100896794688	4.4154669846946	3.71898806998115
chr10_GL383546v1_alt	165227	165702	unique_peak1	65	19	1.40699861537703	5.02542740257588	3.93018944736487
chr11	4220990	4221541	unique_peak1	66	10	2.29088675275363	4.60487499501411	7.52069441363031
chr11	4301419	4301867	unique_peak1	43	11	1.56718252812471	4.36855376478351	3.34305003325519
chr11	4317485	4317821	unique_peak1	51	15	1.3897825811606	4.6948912905803	3.19271205772594
chr11	4705675	4705880	unique_peak1	15	1	2.71312385761656	2.35656192880828	3.36932189928148
chr11	5165666	5165989	unique_peak1	43	8	1.98222002740355	4.16103501514409	4.4860419630448
chr11	7914630	7915098	unique_peak1	72	24	1.22846708579645	5.25808973267295	3.60837645652532
chr11	8269483	8269683	unique_peak1	22	2	2.64440119272941	2.90716309708586	3.75443312462699
chr11	8297511	8297765	unique_peak1	28	4	2.23717771949521	3.44051695463497	3.74275476306371
chr11	10218886	10219132	unique_peak1	35	5	2.28172471973246	3.72582486058738	4.37015862955249
chr11	11714499	11714965	unique_peak1	50	12	1.66172027358673	4.53129985493446	3.94331175509382
chr11	11745373	11745962	unique_peak1	85	27	1.29810188520673	5.45640586466097	4.42928010077091
chr11	12337628	12337864	unique_peak1	18	3	1.95758405446271	2.97879202723135	3.03427613622886
chr11	14007083	14007507	unique_peak1	36	7	1.90566277244401	3.95283138622201	3.64499996644214
chr11	14526275	14526943	unique_peak1	89	31	1.17012788262176	5.58506394131088	3.94503765633508
chr11	14632277	14632647	unique_peak1	71	23	1.2677395167621	5.21883225910221	3.69573697033081
chr11	15560921	15561141	unique_peak1	19	2	2.44558722203391	2.80775611173811	3.53487848679804
chr11	16498007	16498634	unique_peak1	90	34	1.05656346381915	5.65756474885454	3.4600272876225
chr11	18452797	18453316	unique_peak1	76	26	1.19332142628591	5.35154821530642	3.59478626101248
chr11	21686475	21686782	unique_peak1	30	6	1.84662061687151	3.73066523049336	3.01815507148775
chr11	22652127	22652485	unique_peak1	72	24	1.22846708579645	5.25808973267295	3.60837645652532
chr11	23261645	23262002	unique_peak1	49	13	1.52663546286561	4.57067265349041	3.43266191012053
chr11	23434705	23435322	unique_peak1	64	18	1.45928093285552	4.97756797987134	4.04334585201374
chr11	23440994	23441290	unique_peak1	34	7	1.82661362235858	3.91330681117929	3.23080944932562
chr11	23888565	23888805	unique_peak1	43	7	2.15214502884587	4.07607251442293	4.94875252701509
chr11	24281345	24281844	unique_peak1	47	9	1.95399224117737	4.29892421547605	4.69059265249427
chr11	25050235	25050615	unique_peak1	48	14	1.39836106121507	4.60607112621605	3.13557888369249
chr11	25146312	25146529	unique_peak1	36	8	1.7357377710017	4.03779388694316	3.2467506969819
chr11	25425142	25425924	unique_peak1	153	43	1.47479210684173	6.19682767205816	8.86117141716786
chr11	25486632	25487014	unique_peak1	42	11	1.53447950951353	4.35220225547792	3.15925062785482
chr11	27031776	27032091	unique_peak1	38	7	1.98054946554948	3.99027473277474	4.07016573886257
chr11	27245925	27246258	unique_peak1	42	11	1.53447950951353	4.35220225547792	3.15925062785482
chr11	27630013	27630443	unique_peak1	85	31	1.10545680726433	5.55272840363217	3.51682933179518
chr11	28952870	28953292	unique_peak1	43	10	1.69271341020857	4.30578832374158	3.68843956647704
chr11	29288933	29289133	unique_peak1	14	1	2.62131660714395	2.31065830357197	3.1004765869889
chr11	30266969	30267422	unique_peak1	62	18	1.41482360661354	4.95533931675036	3.87249650846231
chr11	30966627	30967161	unique_peak1	61	17	1.47006533451645	4.90495766870054	3.98915980442696
chr11	31575328	31575646	unique_peak1	40	9	1.72976212701989	4.18680915839731	3.46696221776358
chr11	33250426	33250721	unique_peak1	33	7	1.7853783103093	3.89268915515465	3.23080944932562
chr11	34503304	34503639	unique_peak1	32	7	1.74291191323474	3.87145595661737	3.02827458119513
chr11	35760335	35760564	unique_peak1	29	4	2.28540330928623	3.46462974953048	3.74275476306371
chr11	36982607	36982816	unique_peak1	15	1	2.71312385761656	2.35656192880828	3.36932189928148
chr11	37020523	37020782	unique_peak1	19	2	2.44558722203391	2.80775611173811	3.53487848679804
chr11	38314360	38314650	unique_peak1	33	6	1.97802338825169	3.79636661618345	3.65509904868667
chr11	39536026	39536558	unique_peak1	60	16	1.52939660038085	4.85216114144077	4.11413917592912
chr11	39604391	39604883	unique_peak1	56	16	1.43291769166054	4.80392168708061	3.58938495778628
chr11	39755339	39755860	unique_peak1	76	25	1.24776921030829	5.32432432329523	3.82924960630322
chr11	40912673	40912873	unique_peak1	29	5	2.02236890345243	3.59614695244737	3.24127775360835
chr11	41625164	41625551	unique_peak1	51	5	2.80482008043944	3.98737254094088	7.5321606872843
chr11	42377269	42377513	unique_peak1	40	10	1.59225860326995	4.25556092027227	3.11713623526325
chr11	43003468	43003830	unique_peak1	55	16	1.40773971299938	4.79133269775003	3.4192226378953
chr11	43204429	43204876	unique_peak1	45	8	2.0454534890379	4.19265174596126	4.70100036706703
chr11	44981291	44981491	unique_peak1	16	2	2.2144010125585	2.6921630070004	3.03832868024006
chr11	45124569	45125043	unique_peak1	73	19	1.5697494745863	5.10680283218051	4.9745777525873
chr11	45309588	45309825	unique_peak1	16	2	2.2144010125585	2.6921630070004	3.03832868024006
chr11	55747772	55748327	unique_peak1	94	35	1.07711451221819	5.70848225755141	3.66872343464668
chr11	56684413	56684697	unique_peak1	23	3	2.28990553903509	3.14495276951754	3.35694334496952
chr11	56945322	56945654	unique_peak1	49	13	1.52663546286561	4.57067265349041	3.43266191012053
chr11	57169540	57170004	unique_peak1	73	20	1.4993601466949	5.14199749612621	4.67072804133976
chr11	58434692	58434927	unique_peak1	10	0	3.18011543478657	1.59005771739329	3.01029995663981
chr11	61940112	61940376	unique_peak1	43	12	1.45170531070477	4.42629237349348	3.02795537370072
chr11	63348489	63348935	unique_peak1	74	24	1.26691587656701	5.27731412805823	3.76223442633752
chr11	65804891	65805091	unique_peak1	19	3	2.03054972275507	3.01527486137753	3.03427613622886
chr11	66819742	66820016	unique_peak1	27	5	1.92422525649892	3.54707512897062	3.02403524675804
chr11	68636970	68637268	unique_peak1	71	24	1.20884582770853	5.24827910362899	3.45664717237458
chr11	68637938	68638509	unique_peak1	148	51	1.18683193478319	6.29385568553269	6.23040202628355
chr11	69300396	69300697	unique_peak1	48	14	1.39836106121507	4.60607112621605	3.13557888369249
chr11	71751680	71751975	unique_peak1	34	5	2.24165112163742	3.70578806153987	4.1393347358673
chr11	73985857	73986317	unique_peak1	72	26	1.11743577340771	5.31360538886732	3.15754667551528
chr11	74151290	74151640	unique_peak1	45	8	2.0454534890379	4.19265174596126	4.70100036706703
chr11	75453284	75453650	unique_peak1	41	10	1.6265378200013	4.27270052863795	3.30471521892359
chr11	78592668	78592902	unique_peak1	19	3	2.03054972275507	3.01527486137753	3.03427613622886
chr11	79500678	79500899	unique_peak1	16	2	2.2144010125585	2.6921630070004	3.03832868024006
chr11	80404665	80404908	unique_peak1	18	2	2.37262155374155	2.77127327759193	3.53487848679804
chr11	80573319	80573634	unique_peak1	37	7	1.94359885149235	3.97179942574618	3.85629194841873
chr11	82027491	82028123	unique_peak1	71	18	1.60477450403967	5.05031476546342	5.11120537129629
chr11	88047163	88047498	unique_peak1	49	10	1.87455876628592	4.39671100178026	4.48642921518059
chr11	89317357	89317721	unique_peak1	69	23	1.22766591866707	5.19879546005469	3.38812918192549
chr11	90369141	90369380	unique_peak1	16	1	2.79936351327965	2.39968175663983	3.64038867156802
chr11	92157511	92157751	unique_peak1	19	3	2.03054972275507	3.01527486137753	3.03427613622886
chr11	94359310	94359520	unique_peak1	14	1	2.62131660714395	2.31065830357197	3.1004765869889
chr11	95311745	95312200	unique_peak1	58	17	1.39951276037004	4.86968138162733	3.47766236959939
chr11	96590653	96591175	unique_peak1	117	40	1.19790055422391	5.95650228173004	5.16342432524342
chr11	98099824	98100084	unique_peak1	15	1	2.71312385761656	2.35656192880828	3.36932189928148
chr11	98997961	98998326	unique_peak1	44	10	1.72468146695482	4.32177235211471	3.68843956647704
chr11	99032860	99033240	unique_peak1	51	12	1.68934286301951	4.54511114965085	4.13403188036199
chr11	99581068	99581564	unique_peak1	65	12	2.0284869921233	4.71468321420274	6.36540757345047
chr11	100257254	100257606	unique_peak1	46	13	1.43861654661043	4.52666319536282	3.08052104495994
chr11	101236538	101236744	unique_peak1	13	0	3.52317296019043	1.76158648009522	3.61235994796777
chr11	101465982	101466403	unique_peak1	63	20	1.29283602889709	5.03873543722731	3.34149582302667
chr11	102439318	102439734	unique_peak1	84	32	1.04442485311899	5.56660654591795	3.17943493232317
chr11	103409436	103409794	unique_peak1	145	30	1.90414176221395	5.90626719149385	12.0466568099898
chr11	103704071	103704278	unique_peak1	17	2	2.29570992270281	2.73281746207256	3.28500101358144
chr11	105274694	105275468	unique_peak1	97	29	1.38437585824472	5.59907852473088	5.36009626831976
chr11	107947082	107947303	unique_peak1	11	0	3.30389074200544	1.65194537100272	3.31132995230379
chr11	108375981	108376252	unique_peak1	43	11	1.56718252812471	4.36855376478351	3.34305003325519
chr11	109189624	109190008	unique_peak1	52	13	1.60952407184846	4.61211695798184	3.98058741041079
chr11	109880307	109880517	unique_peak1	27	4	2.18725966233272	3.41555792605372	3.50999844001529
chr11	110403339	110403559	unique_peak1	22	3	2.22936369345056	3.11468184672528	3.11807310444576
chr11	111082571	111082911	unique_peak1	27	4	2.18725966233272	3.41555792605372	3.50999844001529
chr11	112723569	112723818	unique_peak1	18	3	1.95758405446271	2.97879202723135	3.03427613622886
chr11	113192975	113193503	unique_peak1	89	35	1.00020288117945	5.67002644203204	3.13749661470353
chr11	115571982	115572257	unique_peak1	17	1	2.88067242342397	2.44033621171198	3.91338994363176
chr11	115968625	115968998	unique_peak1	46	13	1.43861654661043	4.52666319536282	3.08052104495994
chr11	117532943	117533208	unique_peak1	21	2	2.58116773109506	2.87554636626869	3.49799507885145
chr11	118718771	118719009	unique_peak1	63	14	1.77826285606734	4.79602202364219	5.16048301252723
chr11	119770412	119770800	unique_peak1	43	12	1.45170531070477	4.42629237349348	3.02795537370072
chr11	120592860	120593070	unique_peak1	18	1	2.95758405446271	2.47879202723135	4.18809100057339
chr11	121390798	121391066	unique_peak1	32	7	1.74291191323474	3.87145595661737	3.02827458119513
chr11	121501673	121501879	unique_peak1	11	0	3.30389074200544	1.65194537100272	3.31132995230379
chr11	121639701	121639920	unique_peak1	18	3	1.95758405446271	2.97879202723135	3.03427613622886
chr11	122551063	122551379	unique_peak1	41	9	1.76404134375124	4.20394876676298	3.66464198368356
chr11	125715591	125715983	unique_peak1	89	29	1.26323728701324	5.53850923911514	4.40608248780024
chr11	127770590	127771139	unique_peak1	88	22	1.63067169799339	5.33889780505371	6.20054711404114
chr11	129438153	129438396	unique_peak1	17	2	2.29570992270281	2.73281746207256	3.28500101358144
chr11	129510842	129511370	unique_peak1	73	23	1.3067150687525	5.23832003509741	3.85276265993682
chr11	130450152	130450388	unique_peak1	33	6	1.97802338825169	3.79636661618345	3.65509904868667
chr11	130565212	130565413	unique_peak1	29	5	2.02236890345243	3.59614695244737	3.24127775360835
chr11	131128754	131129191	unique_peak1	45	6	2.4080235684226	4.01136670626891	5.69854751207363
chr11	132509673	132510124	unique_peak1	40	10	1.59225860326995	4.25556092027227	3.11713623526325
chr11	132755937	132756145	unique_peak1	14	0	3.62131660714395	1.81065830357197	3.91338994363176
chr11	133554747	133554979	unique_peak1	20	1	3.09995464160896	2.54997732080448	4.46429741251234
chr11	134008449	134008659	unique_peak1	18	1	2.95758405446271	2.47879202723135	4.18809100057339
chr11_KI270829v1_alt	33844	34315	unique_peak1	65	19	1.40699861537703	5.02542740257588	3.93018944736487
chr12	275181	275486	unique_peak1	28	2	2.97414331366141	3.07203415755186	5.06563262809273
chr12	682185	682489	unique_peak1	48	13	1.49789673476599	4.5563032894406	3.43266191012053
chr12	1121729	1122613	unique_peak1	91	33	1.11393044625952	5.6444280643801	3.80128259545511
chr12	4023006	4023340	unique_peak1	88	28	1.29625265892283	5.50610732458899	4.49488293787716
chr12	5823519	5824226	unique_peak1	113	24	1.8625391401658	5.57512575985762	9.33706435865452
chr12	6102300	6102702	unique_peak1	46	13	1.43861654661043	4.52666319536282	3.08052104495994
chr12	8613662	8613862	unique_peak1	15	1	2.71312385761656	2.35656192880828	3.36932189928148
chr12	10516875	10517362	unique_peak1	59	13	1.78599127914563	4.70035056163042	4.93958276952711
chr12	10706809	10707046	unique_peak1	26	4	2.13552600995513	3.38969109986493	3.28004177908661
chr12	14351514	14351756	unique_peak1	19	3	2.03054972275507	3.01527486137753	3.03427613622886
chr12	14567419	14567831	unique_peak1	34	6	2.01925870030098	3.81698427220809	3.65509904868667
chr12	14705785	14706086	unique_peak1	66	20	1.35800094861217	5.07131789708484	3.82396535842625
chr12	17117021	17117321	unique_peak1	64	19	1.38528035141174	5.01456827059323	3.7633092158656
chr12	17471762	17472072	unique_peak1	38	7	1.98054946554948	3.99027473277474	4.07016573886257
chr12	18035223	18035667	unique_peak1	49	4	3.01206229003585	3.82795923990529	7.72507165791725
chr12	20018740	20019058	unique_peak1	38	9	1.65862137066212	4.15123878021842	3.27210358356897
chr12	20818634	20818945	unique_peak1	52	14	1.50998839829755	4.66188479475729	3.65980906459644
chr12	21285560	21285760	unique_peak1	18	3	1.95758405446271	2.97879202723135	3.03427613622886
chr12	21673945	21674557	unique_peak1	85	28	1.24747581213676	5.48171890119595	4.18509348969718
chr12	22125567	22126051	unique_peak1	67	10	2.31196148870165	4.61541236298812	7.74855945422057
chr12	22146727	22146958	unique_peak1	19	1	3.03054972275507	2.51527486137753	4.18809100057339
chr12	25168910	25169409	unique_peak1	80	24	1.37639439351594	5.33205338653269	4.56142700122523
chr12	25400781	25401216	unique_peak1	80	29	1.11335998768214	5.46357058944959	3.37274147056187
chr12	25561593	25561793	unique_peak1	16	2	2.2144010125585	2.6921630070004	3.03832868024006
chr12	26315489	26315923	unique_peak1	66	19	1.42839027650357	5.03612323313915	4.09923233888539
chr12	26717944	26718144	unique_peak1	10	0	3.18011543478657	1.59005771739329	3.01029995663981
chr12	27138605	27138979	unique_peak1	49	9	2.01206229003585	4.32795923990529	4.90247409987431
chr12	28140031	28140276	unique_peak1	16	0	3.79936351327965	1.89968175663983	4.51544993495972
chr12	30061944	30062213	unique_peak1	18	3	1.95758405446271	2.97879202723135	3.03427613622886
chr12	31164784	31165032	unique_peak1	32	6	1.93555699117714	3.77513341764617	3.43978897119959
chr12	34310254	34310824	unique_peak1	61	20	1.24767291318	5.01615387936876	3.18536702122524
chr12	38548869	38549230	unique_peak1	47	10	1.81648871742744	4.36767597735102	4.28341153583535
chr12	39474006	39474267	unique_peak1	27	5	1.92422525649892	3.54707512897062	3.02403524675804
chr12	40040324	40040580	unique_peak1	19	3	2.03054972275507	3.01527486137753	3.03427613622886
chr12	41946128	41946549	unique_peak1	50	10	1.90272837309053	4.41079580518256	4.69161891904143
chr12	41986817	41987059	unique_peak1	24	3	2.34797558789357	3.17398779394678	3.35694334496952
chr12	42476010	42476577	unique_peak1	76	28	1.09022793332181	5.40309496178848	3.16061338235694
chr12	44991326	44991577	unique_peak1	19	2	2.44558722203391	2.80775611173811	3.53487848679804
chr12	46312439	46312831	unique_peak1	65	21	1.26949509162709	5.09417916445084	3.40732869296046
chr12	46758939	46759366	unique_peak1	54	16	1.38210805273403	4.77851686761735	3.25159220037128
chr12	47457100	47457511	unique_peak1	66	23	1.16535587066977	5.16764043605604	3.08955708235436
chr12	48474277	48474598	unique_peak1	65	19	1.40699861537703	5.02542740257588	3.93018944736487
chr12	49009553	49009876	unique_peak1	46	13	1.43861654661043	4.52666319536282	3.08052104495994
chr12	50683530	50683738	unique_peak1	17	1	2.88067242342397	2.44033621171198	3.91338994363176
chr12	50710435	50710694	unique_peak1	17	2	2.29570992270281	2.73281746207256	3.28500101358144
chr12	50846560	50846800	unique_peak1	10	0	3.18011543478657	1.59005771739329	3.01029995663981
chr12	50974023	50974345	unique_peak1	62	18	1.41482360661354	4.95533931675036	3.87249650846231
chr12	51764357	51764629	unique_peak1	25	4	2.08183968924359	3.36284793950916	3.05312482518673
chr12	55157300	55157613	unique_peak1	45	10	1.75594687184291	4.33740505455875	3.88430425937119
chr12	55269102	55269302	unique_peak1	23	2	2.70494303831393	2.93743401987812	4.01305082679061
chr12	55301160	55301363	unique_peak1	18	3	1.95758405446271	2.97879202723135	3.03427613622886
chr12	55518409	55518964	unique_peak1	96	30	1.3224800806136	5.61543635069367	5.09952058623071
chr12	56966406	56966723	unique_peak1	59	16	1.5058833599529	4.84040452122679	3.936930499713
chr12	57713994	57714323	unique_peak1	46	13	1.43861654661043	4.52666319536282	3.08052104495994
chr12	58112486	58112868	unique_peak1	32	6	1.93555699117714	3.77513341764617	3.43978897119959
chr12	58288244	58288849	unique_peak1	80	30	1.06605427290379	5.48722344683877	3.16814290467714
chr12	58836591	58836816	unique_peak1	15	1	2.71312385761656	2.35656192880828	3.36932189928148
chr12	59105091	59105459	unique_peak1	85	30	1.15126049687746	5.5298265588256	3.72934020370118
chr12	59324691	59325153	unique_peak1	98	30	1.35151208129604	5.62995235103489	5.25998910104472
chr12	60269773	60270012	unique_peak1	19	2	2.44558722203391	2.80775611173811	3.53487848679804
chr12	60616219	60616848	unique_peak1	94	24	1.60318332388577	5.44544785171761	6.47093237648077
chr12	60763355	60763610	unique_peak1	17	2	2.29570992270281	2.73281746207256	3.28500101358144
chr12	60810501	60810746	unique_peak1	24	3	2.34797558789357	3.17398779394678	3.35694334496952
chr12	61498429	61498772	unique_peak1	48	14	1.39836106121507	4.60607112621605	3.13557888369249
chr12	61540553	61541004	unique_peak1	48	14	1.39836106121507	4.60607112621605	3.13557888369249
chr12	61898094	61898497	unique_peak1	74	25	1.21033234820065	5.30560589224141	3.52554618120705
chr12	61942982	61943371	unique_peak1	73	18	1.64375005603007	5.06980254145862	5.29572760225544
chr12	62081626	62081942	unique_peak1	32	7	1.74291191323474	3.87145595661737	3.02827458119513
chr12	63270693	63270930	unique_peak1	14	1	2.62131660714395	2.31065830357197	3.1004765869889
chr12	63462183	63462540	unique_peak1	61	14	1.73309974035024	4.77344046578364	4.96572409948628
chr12	63628075	63628533	unique_peak1	76	25	1.24776921030829	5.32432432329523	3.82924960630322
chr12	69986723	69986975	unique_peak1	14	1	2.62131660714395	2.31065830357197	3.1004765869889
chr12	70472918	70473143	unique_peak1	27	4	2.18725966233272	3.41555792605372	3.50999844001529
chr12	71098392	71098602	unique_peak1	32	4	2.42098381834738	3.53242000406105	4.45580894998946
chr12	73194656	73195179	unique_peak1	63	21	1.22572183303856	5.07229253515658	3.09993411082635
chr12	77261107	77261634	unique_peak1	71	23	1.2677395167621	5.21883225910221	3.69573697033081
chr12	77459596	77459899	unique_peak1	47	13	1.46856541400713	4.54163762906117	3.25519915520379
chr12	78072463	78072923	unique_peak1	47	6	2.46856541400713	4.04163762906117	6.173243856988
chr12	78143308	78143545	unique_peak1	19	2	2.44558722203391	2.80775611173811	3.53487848679804
chr12	79544934	79545321	unique_peak1	88	25	1.45379393590931	5.42733668609575	5.2897141834629
chr12	79627542	79628075	unique_peak1	68	21	1.33272855326144	5.12579589526802	3.72402976438215
chr12	80478983	80479700	unique_peak1	100	38	1.0487574943817	5.8097809660531	3.75257427457601
chr12	80523718	80523920	unique_peak1	17	1	2.88067242342397	2.44033621171198	3.91338994363176
chr12	80821847	80822073	unique_peak1	17	0	3.88067242342397	1.94033621171198	4.8164799306237
chr12	81752922	81753283	unique_peak1	45	12	1.51493877233912	4.45790910431065	3.2055306048522
chr12	81975962	81976478	unique_peak1	65	15	1.72892671026439	4.86446335513219	5.18845361146766
chr12	83500080	83500347	unique_peak1	18	0	3.95758405446271	1.97879202723135	5.11750992628768
chr12	84011952	84012219	unique_peak1	61	18	1.39206282251518	4.94395892470117	3.70386894545106
chr12	84857700	84858081	unique_peak1	44	7	2.18411308559212	4.09205654279606	4.94875252701509
chr12	85865903	85866227	unique_peak1	48	12	1.6048119386825	4.50284568748234	3.75499050687144
chr12	86447059	86447329	unique_peak1	27	5	1.92422525649892	3.54707512897062	3.02403524675804
chr12	87452117	87452396	unique_peak1	31	6	1.8917837325886	3.75324678835191	3.22740510021752
chr12	87640465	87640801	unique_peak1	41	7	2.0859694386386	4.0429847193193	4.50509115191452
chr12	88848862	88849177	unique_peak1	53	14	1.53657830626362	4.67517974874033	3.8396563824121
chr12	95871547	95871763	unique_peak1	18	2	2.37262155374155	2.77127327759193	3.53487848679804
chr12	96893351	96893867	unique_peak1	76	19	1.62628083356202	5.13506851166837	5.5217762822713
chr12	98210168	98210368	unique_peak1	19	2	2.44558722203391	2.80775611173811	3.53487848679804
chr12	99320985	99321554	unique_peak1	98	25	1.60526867354182	5.503074054912	6.6977226863907
chr12	99464860	99465354	unique_peak1	82	27	1.2475929583959	5.43115140125555	3.96462675495423
chr12	99560848	99561120	unique_peak1	18	1	2.95758405446271	2.47879202723135	4.18809100057339
chr12	100130568	100130769	unique_peak1	41	5	2.50100693791745	3.83546596967988	5.55481335364255
chr12	101519855	101520083	unique_peak1	19	3	2.03054972275507	3.01527486137753	3.03427613622886
chr12	102146208	102146490	unique_peak1	36	5	2.32070027172286	3.74531263658259	4.60318595491365
chr12	102831308	102831673	unique_peak1	70	25	1.13236660917895	5.26662302273057	3.08612073477863
chr12	102997833	102998384	unique_peak1	100	19	2.01223161835658	5.32804390406566	9.28763450933648
chr12	103516558	103516899	unique_peak1	24	3	2.34797558789357	3.17398779394678	3.35694334496952
chr12	105604251	105604923	unique_peak1	76	23	1.36324642772822	5.26658571458527	4.33599591868387
chr12	106788359	106788669	unique_peak1	45	10	1.75594687184291	4.33740505455875	3.88430425937119
chr12	107707316	107707813	unique_peak1	56	17	1.35045553146856	4.84515276717659	3.31195702770221
chr12	107911084	107911454	unique_peak1	39	6	2.20920959772711	3.91195972092116	4.54209996799533
chr12	108255553	108255754	unique_peak1	27	3	2.50918775722008	3.25459387861004	4.08960682824984
chr12	111162320	111162564	unique_peak1	23	2	2.70494303831393	2.93743401987812	4.01305082679061
chr12	111372101	111372463	unique_peak1	81	27	1.23035009687929	5.42252997049725	3.96462675495423
chr12	112819081	112819281	unique_peak1	11	0	3.30389074200544	1.65194537100272	3.31132995230379
chr12	114236618	114236851	unique_peak1	13	0	3.52317296019043	1.76158648009522	3.61235994796777
chr12	117759780	117760106	unique_peak1	47	13	1.46856541400713	4.54163762906117	3.25519915520379
chr12	118277415	118277644	unique_peak1	10	0	3.18011543478657	1.59005771739329	3.01029995663981
chr12	119537615	119537902	unique_peak1	42	9	1.79751391534733	4.22068505256103	3.86499617670048
chr12	119609673	119610064	unique_peak1	45	12	1.51493877233912	4.45790910431065	3.2055306048522
chr12	122313918	122314278	unique_peak1	47	8	2.10599533462242	4.22292266875352	5.13708003886138
chr12	122958973	122959349	unique_peak1	53	15	1.44346890187214	4.72173445093607	3.53481770417982
chr12	125477743	125478045	unique_peak1	32	6	1.93555699117714	3.77513341764617	3.43978897119959
chr12	125545433	125545639	unique_peak1	17	1	2.88067242342397	2.44033621171198	3.91338994363176
chr12	127785577	127785913	unique_peak1	60	17	1.44693444018888	4.89339222153675	3.81634954855125
chr12	128424976	128425230	unique_peak1	24	2	2.76301308717241	2.96646904430736	4.01305082679061
chr12	129817769	129818096	unique_peak1	35	6	2.05933229839601	3.83702107125561	3.87314773301527
chr12	130776801	130777056	unique_peak1	47	13	1.46856541400713	4.54163762906117	3.25519915520379
chr12	132241225	132242058	unique_peak1	123	17	2.45608013154609	5.39796506721536	14.2288986709514
chr12	132242214	132243341	unique_peak1	140	25	2.10832822897512	5.75460383262865	13.2723404570629
chr12	132533571	132533833	unique_peak1	71	20	1.4603845947045	5.12250972013101	4.49741418752703
chr13	18634863	18635065	unique_peak1	16	1	2.79936351327965	2.39968175663983	3.64038867156802
chr13	19630727	19631218	unique_peak1	70	25	1.13236660917895	5.26662302273057	3.08612073477863
chr13	19637860	19638144	unique_peak1	39	9	1.69463642489735	4.16924630733604	3.27210358356897
chr13	20223788	20224010	unique_peak1	11	0	3.30389074200544	1.65194537100272	3.31132995230379
chr13	21920719	21921020	unique_peak1	34	6	2.01925870030098	3.81698427220809	3.65509904868667
chr13	22380771	22381217	unique_peak1	79	24	1.35872312703963	5.32321775329454	4.39778260092679
chr13	22381601	22381902	unique_peak1	56	11	1.93541803218972	4.55267151681602	5.31705276927178
chr13	26232873	26233208	unique_peak1	39	9	1.69463642489735	4.16924630733604	3.27210358356897
chr13	26732744	26732952	unique_peak1	10	0	3.18011543478657	1.59005771739329	3.01029995663981
chr13	29422670	29422975	unique_peak1	37	7	1.94359885149235	3.97179942574618	3.85629194841873
chr13	29828901	29829825	unique_peak1	168	58	1.1837982553428	6.47454217703324	7.01581985960141
chr13	31341139	31341432	unique_peak1	49	14	1.4270997893147	4.62044049026587	3.13557888369249
chr13	35426417	35426757	unique_peak1	61	14	1.73309974035024	4.77344046578364	4.96572409948628
chr13	36320322	36320588	unique_peak1	54	10	2.01013927534707	4.46450125631083	5.31930449647091
chr13	36473562	36474239	unique_peak1	78	28	1.12670476930364	5.42133337977939	3.30087239302456
chr13	37970423	37970858	unique_peak1	55	15	1.49520255424972	4.74760127712486	3.70968671820992
chr13	38113425	38114111	unique_peak1	94	21	1.7876078950232	5.3532355661489	7.49251955399684
chr13	38977683	38977920	unique_peak1	78	24	1.34082957465649	5.31427097710297	4.23598905726475
chr13	40322858	40323099	unique_peak1	10	0	3.18011543478657	1.59005771739329	3.01029995663981
chr13	40830342	40830715	unique_peak1	49	13	1.52663546286561	4.57067265349041	3.43266191012053
chr13	41881438	41881697	unique_peak1	32	5	2.15794941251359	3.66393720697795	3.91086220464714
chr13	42868337	42868696	unique_peak1	70	15	1.83280632732004	4.91640316366002	5.97348559958653
chr13	42869983	42870384	unique_peak1	84	32	1.04442485311899	5.56660654591795	3.17943493232317
chr13	43973583	43973898	unique_peak1	55	14	1.5883119586412	4.70104657492912	4.02188667233815
chr13	47872751	47873233	unique_peak1	133	38	1.45093094955832	6.01086769364141	7.72785992662612
chr13	47899908	47900159	unique_peak1	16	2	2.2144010125585	2.6921630070004	3.03832868024006
chr13	48201602	48201908	unique_peak1	42	11	1.53447950951353	4.35220225547792	3.15925062785482
chr13	48216582	48216985	unique_peak1	48	8	2.13532665538128	4.23758832913295	5.35800994256093
chr13	48227338	48227690	unique_peak1	54	16	1.38210805273403	4.77851686761735	3.25159220037128
chr13	48700200	48700456	unique_peak1	18	2	2.37262155374155	2.77127327759193	3.53487848679804
chr13	48713463	48713719	unique_peak1	16	2	2.2144010125585	2.6921630070004	3.03832868024006
chr13	49092022	49092455	unique_peak1	41	8	1.91604443719629	4.12794722004046	4.06282269221159
chr13	49162822	49163386	unique_peak1	81	25	1.3372653007958	5.36907236853899	4.46039286243102
chr13	50256756	50257113	unique_peak1	32	6	1.93555699117714	3.77513341764617	3.43978897119959
chr13	51512971	51513340	unique_peak1	27	4	2.18725966233272	3.41555792605372	3.50999844001529
chr13	51570459	51570936	unique_peak1	63	18	1.43722593823227	4.96654048255972	3.87249650846231
chr13	52557819	52558278	unique_peak1	54	14	1.56268029837585	4.68823074479644	3.8396563824121
chr13	54704145	54704383	unique_peak1	18	3	1.95758405446271	2.97879202723135	3.03427613622886
chr13	55008664	55008864	unique_peak1	14	1	2.62131660714395	2.31065830357197	3.1004765869889
chr13	55277845	55278482	unique_peak1	81	30	1.08350870855002	5.49595066466189	3.3054085949608
chr13	55656412	55656710	unique_peak1	49	14	1.4270997893147	4.62044049026587	3.13557888369249
chr13	55864179	55864560	unique_peak1	41	9	1.76404134375124	4.20394876676298	3.66464198368356
chr13	56994762	56994984	unique_peak1	13	0	3.52317296019043	1.76158648009522	3.61235994796777
chr13	58494434	58494634	unique_peak1	11	0	3.30389074200544	1.65194537100272	3.31132995230379
chr13	59297645	59297845	unique_peak1	14	1	2.62131660714395	2.31065830357197	3.1004765869889
chr13	59313145	59313457	unique_peak1	33	3	2.7853783103093	3.39268915515465	5.35253599412607
chr13	60488532	60488768	unique_peak1	14	0	3.62131660714395	1.81065830357197	3.91338994363176
chr13	60512501	60512911	unique_peak1	43	12	1.45170531070477	4.42629237349348	3.02795537370072
chr13	60743645	60743897	unique_peak1	34	7	1.82661362235858	3.91330681117929	3.23080944932562
chr13	60858962	60859293	unique_peak1	37	8	1.77367385005004	4.05676192646733	3.44661255732379
chr13	61628485	61628857	unique_peak1	74	19	1.58884397145438	5.11635008061455	5.15525288229598
chr13	62729531	62729915	unique_peak1	52	14	1.50998839829755	4.66188479475729	3.65980906459644
chr13	65977940	65978308	unique_peak1	52	10	1.95744737526877	4.43815530627168	5.10814226693537
chr13	66023654	66024503	unique_peak1	95	24	1.61807894331965	5.45289566143455	6.65345644503883
chr13	66228112	66228366	unique_peak1	67	12	2.07095338919785	4.73591641274002	6.79315079895028
chr13	70305939	70306308	unique_peak1	45	10	1.75594687184291	4.33740505455875	3.88430425937119
chr13	70810529	70810973	unique_peak1	78	21	1.52525414579392	5.22205869153426	5.07314940722831
chr13	72323795	72324051	unique_peak1	15	1	2.71312385761656	2.35656192880828	3.36932189928148
chr13	73811000	73811246	unique_peak1	22	3	2.22936369345056	3.11468184672528	3.11807310444576
chr13	74538101	74538548	unique_peak1	67	24	1.12753691756422	5.20762464855683	3.01487716443559
chr13	75080066	75080298	unique_peak1	19	2	2.44558722203391	2.80775611173811	3.53487848679804
chr13	76342703	76343205	unique_peak1	67	23	1.18643060661779	5.17817780403005	3.2376787981851
chr13	77298280	77298498	unique_peak1	16	2	2.2144010125585	2.6921630070004	3.03832868024006
chr13	78123600	78123800	unique_peak1	17	1	2.88067242342397	2.44033621171198	3.91338994363176
chr13	79278171	79278543	unique_peak1	91	30	1.24719697712298	5.57779479894836	4.47346715932702
chr13	81518423	81518641	unique_peak1	16	2	2.2144010125585	2.6921630070004	3.03832868024006
chr13	83171692	83172074	unique_peak1	79	13	2.19522439475675	4.90496711943598	8.29733573846707
chr13	85915183	85915531	unique_peak1	44	9	1.86218499070475	4.25302059023974	4.06788929322894
chr13	86363019	86363274	unique_peak1	58	16	1.48197492056201	4.82845030153135	3.76198415239266
chr13	87364784	87365144	unique_peak1	35	6	2.05933229839601	3.83702107125561	3.87314773301527
chr13	87379427	87379845	unique_peak1	39	9	1.69463642489735	4.16924630733604	3.27210358356897
chr13	90520207	90520701	unique_peak1	58	16	1.48197492056201	4.82845030153135	3.76198415239266
chr13	90844133	90844383	unique_peak1	56	16	1.43291769166054	4.80392168708061	3.58938495778628
chr13	91693623	91693841	unique_peak1	18	3	1.95758405446271	2.97879202723135	3.03427613622886
chr13	92281192	92281772	unique_peak1	75	27	1.12225872646439	5.3684842852898	3.22913603282893
chr13	93735190	93735545	unique_peak1	46	13	1.43861654661043	4.52666319536282	3.08052104495994
chr13	94195835	94196036	unique_peak1	16	2	2.2144010125585	2.6921630070004	3.03832868024006
chr13	95331266	95331516	unique_peak1	25	4	2.08183968924359	3.36284793950916	3.05312482518673
chr13	96047168	96047507	unique_peak1	48	13	1.49789673476599	4.5563032894406	3.43266191012053
chr13	97647620	97647974	unique_peak1	57	14	1.6382300158037	4.72600560351037	4.39313161798409
chr13	97862905	97863227	unique_peak1	43	11	1.56718252812471	4.36855376478351	3.34305003325519
chr13	102545720	102546052	unique_peak1	63	19	1.36322535678849	5.00354077328161	3.59866429024318
chr13	104209749	104210031	unique_peak1	43	12	1.45170531070477	4.42629237349348	3.02795537370072
chr13	104845033	104845386	unique_peak1	44	9	1.86218499070475	4.25302059023974	4.06788929322894
chr13	106639598	106639943	unique_peak1	48	14	1.39836106121507	4.60607112621605	3.13557888369249
chr13	109018269	109018782	unique_peak1	59	18	1.34541868775965	4.92063685732341	3.37359444961112
chr13	109732675	109733090	unique_peak1	96	20	1.88435896822171	5.33449690688962	8.26579307600673
chr13	111128309	111128536	unique_peak1	14	1	2.62131660714395	2.31065830357197	3.1004765869889
chr13	111501297	111501566	unique_peak1	77	27	1.15920934052152	5.38695959231836	3.51718000375138
chr13	112407636	112407856	unique_peak1	10	0	3.18011543478657	1.59005771739329	3.01029995663981
chr13	113443327	113443860	unique_peak1	88	32	1.10983953469195	5.59931388670443	3.58902746971263
chr13_KI270839v1_alt	129348	129550	unique_peak1	14	0	3.62131660714395	1.81065830357197	3.91338994363176
chr14	18700950	18701220	unique_peak1	18	2	2.37262155374155	2.77127327759193	3.53487848679804
chr14	19060781	19061150	unique_peak1	40	9	1.72976212701989	4.18680915839731	3.46696221776358
chr14	20403447	20403719	unique_peak1	19	2	2.44558722203391	2.80775611173811	3.53487848679804
chr14	22260871	22261241	unique_peak1	59	18	1.34541868775965	4.92063685732341	3.37359444961112
chr14	22352909	22353109	unique_peak1	18	3	1.95758405446271	2.97879202723135	3.03427613622886
chr14	22676067	22676647	unique_peak1	69	20	1.42031099660946	5.10247292108349	4.15660607841328
chr14	23510874	23511079	unique_peak1	21	0	4.16613023181622	2.08306511590811	5.71956991761564
chr14	25532719	25532929	unique_peak1	13	0	3.52317296019043	1.76158648009522	3.61235994796777
chr14	26106544	26107273	unique_peak1	111	36	1.27176398565042	5.84533535845416	5.3386284466741
chr14	30145940	30146329	unique_peak1	32	6	1.93555699117714	3.77513341764617	3.43978897119959
chr14	31248477	31248879	unique_peak1	63	19	1.36322535678849	5.00354077328161	3.59866429024318
chr14	34480314	34480818	unique_peak1	92	35	1.04684701593497	5.6933485094098	3.39934005986187
chr14	35947529	35947735	unique_peak1	29	5	2.02236890345243	3.59614695244737	3.24127775360835
chr14	36411945	36412542	unique_peak1	109	38	1.17018347215177	5.87049395493813	4.73037258516631
chr14	37373035	37373260	unique_peak1	22	3	2.22936369345056	3.11468184672528	3.11807310444576
chr14	37770676	37771092	unique_peak1	50	15	1.36215999172782	4.68107999586391	3.02568725184407
chr14	38057013	38057331	unique_peak1	31	5	2.11417615392505	3.64205057768368	3.68490442130631
chr14	38193580	38193969	unique_peak1	82	26	1.30006037829004	5.40491769130849	4.20651627396374
chr14	38195877	38196188	unique_peak1	72	24	1.22846708579645	5.25808973267295	3.60837645652532
chr14	40184272	40184526	unique_peak1	19	2	2.44558722203391	2.80775611173811	3.53487848679804
chr14	40326543	40326759	unique_peak1	52	15	1.41687899390607	4.70843949695303	3.36245859328196
chr14	40379072	40379288	unique_peak1	14	1	2.62131660714395	2.31065830357197	3.1004765869889
chr14	41213045	41213307	unique_peak1	39	9	1.69463642489735	4.16924630733604	3.27210358356897
chr14	43263371	43264006	unique_peak1	76	20	1.55589150567062	5.17026317561407	5.20163840681703
chr14	44644821	44645317	unique_peak1	43	12	1.45170531070477	4.42629237349348	3.02795537370072
chr14	45334448	45334660	unique_peak1	19	1	3.03054972275507	2.51527486137753	4.18809100057339
chr14	46012577	46013036	unique_peak1	76	23	1.36324642772822	5.26658571458527	4.33599591868387
chr14	46427565	46427783	unique_peak1	16	2	2.2144010125585	2.6921630070004	3.03832868024006
chr14	47107906	47108158	unique_peak1	53	10	1.98403728323484	4.45145026025472	5.31930449647091
chr14	47377791	47378041	unique_peak1	19	2	2.44558722203391	2.80775611173811	3.53487848679804
chr14	47796043	47796279	unique_peak1	28	5	1.97414331366141	3.57203415755186	3.24127775360835
chr14	48607356	48607708	unique_peak1	47	13	1.46856541400713	4.54163762906117	3.25519915520379
chr14	50181110	50181395	unique_peak1	31	6	1.8917837325886	3.75324678835191	3.22740510021752
chr14	50303193	50303711	unique_peak1	75	17	1.75968864707968	5.04976932498215	6.0207422466845
chr14	50894633	50895040	unique_peak1	84	25	1.38837925433636	5.39462934530927	4.78701165772328
chr14	53302219	53302683	unique_peak1	85	26	1.35056930510087	5.4301721547139	4.68503138941356
chr14	54393208	54393708	unique_peak1	107	42	1.00321894419969	5.92787422680194	3.65333032938507
chr14	54430953	54431422	unique_peak1	56	15	1.52038053291087	4.76019026645544	3.88696893869767
chr14	57365327	57365706	unique_peak1	62	15	1.66275112005713	4.83137556002856	4.80655783055339
chr14	58017058	58017301	unique_peak1	16	1	2.79936351327965	2.39968175663983	3.64038867156802
chr14	59354737	59354994	unique_peak1	25	4	2.08183968924359	3.36284793950916	3.05312482518673
chr14	59404015	59404323	unique_peak1	50	11	1.77719749100667	4.47356124622449	4.30187356343108
chr14	59409731	59410394	unique_peak1	166	58	1.16686330940686	6.46607470406527	6.72812753660542
chr14	60010866	60011256	unique_peak1	37	5	2.35863635077119	3.76428067610675	4.83828234248751
chr14	61975819	61976427	unique_peak1	97	36	1.08181308822429	5.75035990974109	3.74156548647979
chr14	63344895	63345366	unique_peak1	41	9	1.76404134375124	4.20394876676298	3.66464198368356
chr14	64043855	64044177	unique_peak1	63	20	1.29283602889709	5.03873543722731	3.34149582302667
chr14	64137180	64137380	unique_peak1	17	2	2.29570992270281	2.73281746207256	3.28500101358144
chr14	65353747	65353960	unique_peak1	25	4	2.08183968924359	3.36284793950916	3.05312482518673
chr14	66529761	66530055	unique_peak1	39	9	1.69463642489735	4.16924630733604	3.27210358356897
chr14	67967706	67968151	unique_peak1	59	18	1.34541868775965	4.92063685732341	3.37359444961112
chr14	68258107	68258317	unique_peak1	15	1	2.71312385761656	2.35656192880828	3.36932189928148
chr14	70068307	70068551	unique_peak1	17	2	2.29570992270281	2.73281746207256	3.28500101358144
chr14	70293661	70294100	unique_peak1	68	16	1.70469733064839	4.93981150657454	5.22068457343052
chr14	72285016	72285269	unique_peak1	29	5	2.02236890345243	3.59614695244737	3.24127775360835
chr14	73708535	73708848	unique_peak1	81	22	1.51414306287988	5.28063348749695	5.30039318873133
chr14	76740126	76740491	unique_peak1	56	12	1.81994081476978	4.61041012552598	4.91898132744844
chr14	78669907	78670149	unique_peak1	16	0	3.79936351327965	1.89968175663983	4.51544993495972
chr14	79510795	79511043	unique_peak1	27	4	2.18725966233272	3.41555792605372	3.50999844001529
chr14	79741477	79741844	unique_peak1	46	13	1.43861654661043	4.52666319536282	3.08052104495994
chr14	80039375	80039734	unique_peak1	50	13	1.55480506967022	4.58475745689271	3.6127884365767
chr14	80581413	80581619	unique_peak1	36	4	2.58373467755665	3.61379543366569	5.18764427570439
chr14	81342203	81342764	unique_peak1	67	17	1.60146810589663	4.97065905439063	4.88482952603338
chr14	82027560	82027987	unique_peak1	45	10	1.75594687184291	4.33740505455875	3.88430425937119
chr14	82062257	82062525	unique_peak1	42	10	1.66001039159739	4.28943681443599	3.49519823291232
chr14	83411648	83411884	unique_peak1	22	3	2.22936369345056	3.11468184672528	3.11807310444576
chr14	83944042	83944380	unique_peak1	36	8	1.7357377710017	4.03779388694316	3.2467506969819
chr14	84501860	84502082	unique_peak1	27	5	1.92422525649892	3.54707512897062	3.02403524675804
chr14	85339389	85339627	unique_peak1	18	3	1.95758405446271	2.97879202723135	3.03427613622886
chr14	87236217	87236506	unique_peak1	43	12	1.45170531070477	4.42629237349348	3.02795537370072
chr14	87418659	87418876	unique_peak1	21	2	2.58116773109506	2.87554636626869	3.49799507885145
chr14	87563286	87563691	unique_peak1	38	6	2.17319454349188	3.89395219380354	4.54209996799533
chr14	87672740	87672971	unique_peak1	11	0	3.30389074200544	1.65194537100272	3.31132995230379
chr14	87777809	87778009	unique_peak1	16	1	2.79936351327965	2.39968175663983	3.64038867156802
chr14	88506467	88507029	unique_peak1	58	13	1.76208283975475	4.68839634193498	4.74361761545184
chr14	88674947	88675647	unique_peak1	112	37	1.24593453138607	5.87089477913662	5.25405652360113
chr14	89694670	89694915	unique_peak1	14	1	2.62131660714395	2.31065830357197	3.1004765869889
chr14	89873868	89874187	unique_peak1	32	7	1.74291191323474	3.87145595661737	3.02827458119513
chr14	91225666	91226070	unique_peak1	61	17	1.47006533451645	4.90495766870054	3.98915980442696
chr14	91621094	91621336	unique_peak1	19	3	2.03054972275507	3.01527486137753	3.03427613622886
chr14	91807154	91807404	unique_peak1	23	2	2.70494303831393	2.93743401987812	4.01305082679061
chr14	93291911	93292209	unique_peak1	27	5	1.92422525649892	3.54707512897062	3.02403524675804
chr14	94770083	94770301	unique_peak1	19	3	2.03054972275507	3.01527486137753	3.03427613622886
chr14	95283999	95284415	unique_peak1	71	23	1.2677395167621	5.21883225910221	3.69573697033081
chr14	95583895	95584278	unique_peak1	69	24	1.1687722296135	5.22824230458147	3.15983000285278
chr14	98528243	98528636	unique_peak1	63	18	1.43722593823227	4.96654048255972	3.87249650846231
chr14	98988984	98989494	unique_peak1	125	40	1.29121391246869	6.00315896085243	6.06970404678654
chr14	101148710	101148926	unique_peak1	10	0	3.18011543478657	1.59005771739329	3.01029995663981
chr14	101749509	101749868	unique_peak1	70	18	1.58487881387645	5.04036692038181	4.9284567812766
chr14	102982703	102982949	unique_peak1	25	4	2.08183968924359	3.36284793950916	3.05312482518673
chr14	105275627	105275939	unique_peak1	194	66	1.2039157342895	6.66804705760252	8.16273001543313
chr14	105529951	105530389	unique_peak1	77	23	1.38160176185797	5.27576338165014	4.50093765979984
chr14	106427714	106428054	unique_peak1	51	14	1.48289198555208	4.64833658838456	3.48244293670685
chr14_KI270844v1_alt	274983	275227	unique_peak1	16	1	2.79936351327965	2.39968175663983	3.64038867156802
chr14_KI270846v1_alt	919818	920018	unique_peak1	18	2	2.37262155374155	2.77127327759193	3.53487848679804
chr14_KI270847v1_alt	531661	532027	unique_peak1	70	22	1.30924437126302	5.17818414168853	3.78802519259418
chr15	19892817	19893307	unique_peak1	57	18	1.29719309796863	4.8965240624279	3.21211594687538
chr15	19928629	19928883	unique_peak1	18	3	1.95758405446271	2.97879202723135	3.03427613622886
chr15	20087917	20088243	unique_peak1	37	7	1.94359885149235	3.97179942574618	3.85629194841873
chr15	26531823	26532216	unique_peak1	47	13	1.46856541400713	4.54163762906117	3.25519915520379
chr15	29254534	29254859	unique_peak1	32	5	2.15794941251359	3.66393720697795	3.91086220464714
chr15	29332687	29332989	unique_peak1	32	7	1.74291191323474	3.87145595661737	3.02827458119513
chr15	29505390	29505690	unique_peak1	30	6	1.84662061687151	3.73066523049336	3.01815507148775
chr15	29897273	29897781	unique_peak1	74	23	1.32580956562058	5.24786728353145	4.01185321998351
chr15	34727473	34727781	unique_peak1	33	5	2.20041580958814	3.68517040551523	4.1393347358673
chr15	35241003	35241337	unique_peak1	72	20	1.48000585279242	5.13232034917497	4.67072804133976
chr15	35389194	35389540	unique_peak1	40	9	1.72976212701989	4.18680915839731	3.46696221776358
chr15	35487164	35487739	unique_peak1	57	18	1.29719309796863	4.8965240624279	3.21211594687538
chr15	36039150	36039350	unique_peak1	12	0	3.41775298710131	1.70887649355066	3.61235994796777
chr15	36287773	36288194	unique_peak1	62	18	1.41482360661354	4.95533931675036	3.87249650846231
chr15	36684374	36684681	unique_peak1	40	10	1.59225860326995	4.25556092027227	3.11713623526325
chr15	37474770	37475395	unique_peak1	76	28	1.09022793332181	5.40309496178848	3.16061338235694
chr15	37552775	37553030	unique_peak1	10	0	3.18011543478657	1.59005771739329	3.01029995663981
chr15	37970808	37971335	unique_peak1	80	26	1.26536308112719	5.38756904272706	4.05066812889365
chr15	38138668	38138868	unique_peak1	18	2	2.37262155374155	2.77127327759193	3.53487848679804
chr15	38291370	38291570	unique_peak1	18	3	1.95758405446271	2.97879202723135	3.03427613622886
chr15	38840204	38840709	unique_peak1	115	35	1.36121040699955	5.85053020494209	6.05962855163384
chr15	40649244	40649782	unique_peak1	71	26	1.09781451531979	5.30379475982336	3.01622027613199
chr15	42643284	42643597	unique_peak1	33	7	1.7853783103093	3.89268915515465	3.23080944932562
chr15	43813524	43813859	unique_peak1	53	14	1.53657830626362	4.67517974874033	3.8396563824121
chr15	47166612	47167164	unique_peak1	67	19	1.44946501245158	5.04666060111315	4.27036875499349
chr15	48376730	48376967	unique_peak1	18	2	2.37262155374155	2.77127327759193	3.53487848679804
chr15	48908008	48908576	unique_peak1	68	19	1.47023207701137	5.05704413339305	4.27036875499349
chr15	49051107	49051358	unique_peak1	40	5	2.4667277211861	3.8183263613142	5.31420319710686
chr15	49519076	49519400	unique_peak1	39	5	2.43160201906356	3.80076351025293	5.07532537266956
chr15	50032033	50032390	unique_peak1	72	17	1.70239827412887	5.02112413850674	5.63537700310359
chr15	50986278	50986723	unique_peak1	55	16	1.40773971299938	4.79133269775003	3.4192226378953
chr15	51569105	51569305	unique_peak1	10	0	3.18011543478657	1.59005771739329	3.01029995663981
chr15	51593411	51593723	unique_peak1	31	2	3.11417615392505	3.14205057768368	5.60081203524255
chr15	53854116	53854382	unique_peak1	18	3	1.95758405446271	2.97879202723135	3.03427613622886
chr15	55701229	55701598	unique_peak1	44	11	1.59915058487096	4.38453779315664	3.34305003325519
chr15	56437482	56437739	unique_peak1	17	2	2.29570992270281	2.73281746207256	3.28500101358144
chr15	56950294	56950570	unique_peak1	29	5	2.02236890345243	3.59614695244737	3.24127775360835
chr15	60095010	60095240	unique_peak1	12	0	3.41775298710131	1.70887649355066	3.61235994796777
chr15	65565250	65565667	unique_peak1	73	16	1.80421472822332	4.989570205362	5.99487332546638
chr15	66813189	66813652	unique_peak1	104	21	1.92997848216945	5.42442085972202	9.09036835664886
chr15	67452474	67452828	unique_peak1	64	19	1.38528035141174	5.01456827059323	3.7633092158656
chr15	68055478	68055721	unique_peak1	28	5	1.97414331366141	3.57203415755186	3.24127775360835
chr15	69928451	69929047	unique_peak1	84	21	1.62938735384015	5.27412529555737	5.97420027179747
chr15	70552451	70552698	unique_peak1	16	2	2.2144010125585	2.6921630070004	3.03832868024006
chr15	70973275	70973604	unique_peak1	41	10	1.6265378200013	4.27270052863795	3.30471521892359
chr15	73392348	73392631	unique_peak1	29	5	2.02236890345243	3.59614695244737	3.24127775360835
chr15	73448648	73448913	unique_peak1	58	16	1.48197492056201	4.82845030153135	3.76198415239266
chr15	74032857	74033109	unique_peak1	30	4	2.33204744404175	3.48795181690824	3.9780981129625
chr15	75084101	75084607	unique_peak1	86	31	1.12190229283074	5.56095114641537	3.65767611553962
chr15	75406443	75406711	unique_peak1	43	12	1.45170531070477	4.42629237349348	3.02795537370072
chr15	75856855	75857087	unique_peak1	17	2	2.29570992270281	2.73281746207256	3.28500101358144
chr15	76509908	76510141	unique_peak1	18	3	1.95758405446271	2.97879202723135	3.03427613622886
chr15	76607001	76607295	unique_peak1	28	5	1.97414331366141	3.57203415755186	3.24127775360835
chr15	79170161	79170626	unique_peak1	62	17	1.49282611861481	4.91633806074972	4.16417428121602
chr15	79212638	79212950	unique_peak1	31	6	1.8917837325886	3.75324678835191	3.22740510021752
chr15	79274665	79275150	unique_peak1	59	17	1.42342119976092	4.88163560132277	3.645822589496
chr15	79840522	79840783	unique_peak1	18	3	1.95758405446271	2.97879202723135	3.03427613622886
chr15	82453180	82453386	unique_peak1	10	0	3.18011543478657	1.59005771739329	3.01029995663981
chr15	83702490	83702965	unique_peak1	64	17	1.53728344485679	4.93856672387071	4.34131796804826
chr15	83962713	83963006	unique_peak1	28	5	1.97414331366141	3.57203415755186	3.24127775360835
chr15	85480654	85480882	unique_peak1	26	2	2.87249160412134	3.02120830278182	4.53603905993749
chr15	85801249	85801590	unique_peak1	55	14	1.5883119586412	4.70104657492912	4.02188667233815
chr15	85882733	85882933	unique_peak1	18	3	1.95758405446271	2.97879202723135	3.03427613622886
chr15	86147720	86147977	unique_peak1	22	2	2.64440119272941	2.90716309708586	3.75443312462699
chr15	86337486	86337946	unique_peak1	40	10	1.59225860326995	4.25556092027227	3.11713623526325
chr15	86577650	86578212	unique_peak1	92	27	1.40941709531968	5.51206346971744	5.2385696980641
chr15	87042049	87042506	unique_peak1	58	17	1.39951276037004	4.86968138162733	3.47766236959939
chr15	87262502	87262722	unique_peak1	11	0	3.30389074200544	1.65194537100272	3.31132995230379
chr15	87532368	87533066	unique_peak1	79	29	1.09568872120584	5.45473495621144	3.23296565093675
chr15	87560093	87560317	unique_peak1	19	3	2.03054972275507	3.01527486137753	3.03427613622886
chr15	88031916	88032165	unique_peak1	36	8	1.7357377710017	4.03779388694316	3.2467506969819
chr15	92258554	92258755	unique_peak1	10	0	3.18011543478657	1.59005771739329	3.01029995663981
chr15	92699305	92699753	unique_peak1	61	16	1.55252749470842	4.86372658860455	4.29352990301916
chr15	93100062	93100406	unique_peak1	52	15	1.41687899390607	4.70843949695303	3.36245859328196
chr15	93420054	93420505	unique_peak1	54	14	1.56268029837585	4.68823074479644	3.8396563824121
chr15	93478661	93478861	unique_peak1	13	0	3.52317296019043	1.76158648009522	3.61235994796777
chr15	94754517	94754810	unique_peak1	75	13	2.12225872646439	4.8684842852898	7.640485930352
chr15	95408918	95409152	unique_peak1	15	1	2.71312385761656	2.35656192880828	3.36932189928148
chr15	95700355	95700883	unique_peak1	83	20	1.67966681288949	5.2321508292235	6.12007633484553
chr15	96215579	96215787	unique_peak1	15	1	2.71312385761656	2.35656192880828	3.36932189928148
chr15	96665503	96665996	unique_peak1	59	16	1.5058833599529	4.84040452122679	3.936930499713
chr15	96922715	96922915	unique_peak1	19	2	2.44558722203391	2.80775611173811	3.53487848679804
chr15	97270302	97270626	unique_peak1	67	19	1.44946501245158	5.04666060111315	4.27036875499349
chr15	97706508	97706842	unique_peak1	40	8	1.88176522046494	4.11080761167478	3.85480160428389
chr15	99948877	99949241	unique_peak1	40	9	1.72976212701989	4.18680915839731	3.46696221776358
chr15	100574463	100574677	unique_peak1	18	3	1.95758405446271	2.97879202723135	3.03427613622886
chr15_KI270850v1_alt	114725	114947	unique_peak1	10	0	3.18011543478657	1.59005771739329	3.01029995663981
chr15_KI270852v1_alt	396552	396763	unique_peak1	16	2	2.2144010125585	2.6921630070004	3.03832868024006
chr15_KI270905v1_alt	965312	965755	unique_peak1	43	12	1.45170531070477	4.42629237349348	3.02795537370072
chr15_KI270905v1_alt	1530057	1530385	unique_peak1	34	6	2.01925870030098	3.81698427220809	3.65509904868667
chr15_KI270905v1_alt	1540928	1541196	unique_peak1	13	0	3.52317296019043	1.76158648009522	3.61235994796777
chr15_KI270905v1_alt	1780887	1781185	unique_peak1	35	8	1.6967622190113	4.01830611094796	3.04993787975775
chr15_KI270905v1_alt	2181405	2181919	unique_peak1	69	24	1.1687722296135	5.22824230458147	3.15983000285278
chr15_KI270905v1_alt	3866414	3866780	unique_peak1	44	11	1.59915058487096	4.38453779315664	3.34305003325519
chr16	5748664	5748869	unique_peak1	33	6	1.97802338825169	3.79636661618345	3.65509904868667
chr16	7768133	7768476	unique_peak1	39	8	1.8466395183424	4.09324476061351	3.64934937127727
chr16	8833373	8833702	unique_peak1	84	30	1.13462266209057	5.52150764143216	3.58605785848359
chr16	8833840	8834147	unique_peak1	90	27	1.37849155870651	5.49660070141086	5.07341998314802
chr16	9672714	9673019	unique_peak1	68	17	1.62223517045642	4.98104258667052	4.88482952603338
chr16	10496394	10496682	unique_peak1	25	4	2.08183968924359	3.36284793950916	3.05312482518673
chr16	12068515	12068715	unique_peak1	22	3	2.22936369345056	3.11468184672528	3.11807310444576
chr16	13383602	13383852	unique_peak1	16	2	2.2144010125585	2.6921630070004	3.03832868024006
chr16	13491821	13492021	unique_peak1	10	0	3.18011543478657	1.59005771739329	3.01029995663981
chr16	16747288	16747696	unique_peak1	52	15	1.41687899390607	4.70843949695303	3.36245859328196
chr16	19031496	19031747	unique_peak1	19	1	3.03054972275507	2.51527486137753	4.18809100057339
chr16	19448865	19449239	unique_peak1	36	8	1.7357377710017	4.03779388694316	3.2467506969819
chr16	24210413	24210658	unique_peak1	17	2	2.29570992270281	2.73281746207256	3.28500101358144
chr16	25577629	25577907	unique_peak1	23	3	2.28990553903509	3.14495276951754	3.35694334496952
chr16	26631674	26631977	unique_peak1	45	10	1.75594687184291	4.33740505455875	3.88430425937119
chr16	28278001	28278250	unique_peak1	23	2	2.70494303831393	2.93743401987812	4.01305082679061
chr16	28579742	28579943	unique_peak1	10	0	3.18011543478657	1.59005771739329	3.01029995663981
chr16	31940882	31941109	unique_peak1	18	3	1.95758405446271	2.97879202723135	3.03427613622886
chr16	33042815	33043069	unique_peak1	17	2	2.29570992270281	2.73281746207256	3.28500101358144
chr16	33169181	33169458	unique_peak1	23	2	2.70494303831393	2.93743401987812	4.01305082679061
chr16	34020163	34020586	unique_peak1	69	11	2.22766591866707	4.69879546005469	7.47687697328307
chr16	34145387	34145587	unique_peak1	14	1	2.62131660714395	2.31065830357197	3.1004765869889
chr16	34415905	34416106	unique_peak1	31	5	2.11417615392505	3.64205057768368	3.68490442130631
chr16	34995722	34995922	unique_peak1	36	6	2.09830785038641	3.85650884725081	4.0937649558367
chr16	35153747	35154184	unique_peak1	51	13	1.582427659103	4.5985687516091	3.79546561170023
chr16	35954620	35954852	unique_peak1	18	2	2.37262155374155	2.77127327759193	3.53487848679804
chr16	46450707	46450932	unique_peak1	23	3	2.28990553903509	3.14495276951754	3.35694334496952
chr16	47107782	47108103	unique_peak1	32	7	1.74291191323474	3.87145595661737	3.02827458119513
chr16	47324822	47325361	unique_peak1	63	17	1.51522845023354	4.92753922655908	4.16417428121602
chr16	48017391	48017591	unique_peak1	39	7	2.01656451978471	4.00828225989236	4.07016573886257
chr16	49031122	49031506	unique_peak1	47	12	1.57548061792364	4.48818002710291	3.56917542013723
chr16	49299734	49299971	unique_peak1	10	0	3.18011543478657	1.59005771739329	3.01029995663981
chr16	49979761	49980015	unique_peak1	16	1	2.79936351327965	2.39968175663983	3.64038867156802
chr16	53074552	53075011	unique_peak1	71	20	1.4603845947045	5.12250972013101	4.49741418752703
chr16	53212101	53212474	unique_peak1	47	13	1.46856541400713	4.54163762906117	3.25519915520379
chr16	53350009	53350472	unique_peak1	85	25	1.40501708912324	5.40294826270271	4.95291882737811
chr16	54402315	54402744	unique_peak1	75	23	1.34465114780084	5.25728807462158	4.17294976630178
chr16	55097221	55097569	unique_peak1	43	11	1.56718252812471	4.36855376478351	3.34305003325519
chr16	55616563	55616872	unique_peak1	31	6	1.8917837325886	3.75324678835191	3.22740510021752
chr16	56379862	56380108	unique_peak1	27	4	2.18725966233272	3.41555792605372	3.50999844001529
chr16	58785235	58785999	unique_peak1	160	42	1.57119243241127	6.21186097090773	10.1991589358731
chr16	59072764	59073132	unique_peak1	70	18	1.58487881387645	5.04036692038181	4.9284567812766
chr16	59074817	59075058	unique_peak1	22	2	2.64440119272941	2.90716309708586	3.75443312462699
chr16	59563126	59563615	unique_peak1	75	25	1.2291739303809	5.31502668333154	3.67636296827729
chr16	59992721	59992921	unique_peak1	10	0	3.18011543478657	1.59005771739329	3.01029995663981
chr16	60563927	60564141	unique_peak1	16	2	2.2144010125585	2.6921630070004	3.03832868024006
chr16	63484147	63484559	unique_peak1	41	9	1.76404134375124	4.20394876676298	3.66464198368356
chr16	65193510	65193763	unique_peak1	18	3	1.95758405446271	2.97879202723135	3.03427613622886
chr16	66426517	66426853	unique_peak1	32	7	1.74291191323474	3.87145595661737	3.02827458119513
chr16	66497511	66497840	unique_peak1	69	16	1.72516557813789	4.95004563031928	5.41169917526132
chr16	70217977	70218201	unique_peak1	10	0	3.18011543478657	1.59005771739329	3.01029995663981
chr16	70617707	70618006	unique_peak1	104	29	1.48251950519823	5.64815034820763	6.3685573603352
chr16	70844949	70845200	unique_peak1	30	5	2.06901303820796	3.61946901982514	3.46164246247458
chr16	72319462	72319942	unique_peak1	71	17	1.68277701604095	5.01131350946279	5.44514020616609
chr16	76087364	76087581	unique_peak1	20	2	2.5149921408878	2.84245857116506	3.78760380288747
chr16	81056428	81056723	unique_peak1	35	7	1.86668722045361	3.93334361022681	3.43644803111449
chr16	83768682	83769043	unique_peak1	42	10	1.66001039159739	4.28943681443599	3.49519823291232
chr16	85052903	85053229	unique_peak1	53	15	1.44346890187214	4.72173445093607	3.53481770417982
chr16_KI270853v1_alt	810774	810999	unique_peak1	18	3	1.95758405446271	2.97879202723135	3.03427613622886
chr17	590601	591036	unique_peak1	56	18	1.27245301946729	4.88415402317723	3.05319673240193
chr17	1846355	1846583	unique_peak1	18	3	1.95758405446271	2.97879202723135	3.03427613622886
chr17	2830541	2830741	unique_peak1	16	2	2.2144010125585	2.6921630070004	3.03832868024006
chr17	3523497	3523697	unique_peak1	16	2	2.2144010125585	2.6921630070004	3.03832868024006
chr17	4768854	4769095	unique_peak1	18	3	1.95758405446271	2.97879202723135	3.03427613622886
chr17	5367285	5367571	unique_peak1	30	6	1.84662061687151	3.73066523049336	3.01815507148775
chr17	6251474	6251681	unique_peak1	18	3	1.95758405446271	2.97879202723135	3.03427613622886
chr17	8178886	8179315	unique_peak1	52	13	1.60952407184846	4.61211695798184	3.98058741041079
chr17	9994121	9994562	unique_peak1	62	15	1.66275112005713	4.83137556002856	4.80655783055339
chr17	10635949	10636329	unique_peak1	51	15	1.3897825811606	4.6948912905803	3.19271205772594
chr17	11621231	11621455	unique_peak1	12	0	3.41775298710131	1.70887649355066	3.61235994796777
chr17	11653293	11653493	unique_peak1	11	0	3.30389074200544	1.65194537100272	3.31132995230379
chr17	12336448	12336681	unique_peak1	18	2	2.37262155374155	2.77127327759193	3.53487848679804
chr17	14501416	14501784	unique_peak1	45	11	1.63041598975905	4.40017049560068	3.52967372072617
chr17	15820624	15820989	unique_peak1	52	8	2.24695399246376	4.29340199767419	6.03134427939003
chr17	17779754	17780368	unique_peak1	102	39	1.0401250347598	5.84199061226726	3.69288523221345
chr17	18399900	18400100	unique_peak1	15	1	2.71312385761656	2.35656192880828	3.36932189928148
chr17	19599096	19599383	unique_peak1	232	63	1.52326857472262	6.76163428736131	13.7442255188603
chr17	20544340	20544540	unique_peak1	15	1	2.71312385761656	2.35656192880828	3.36932189928148
chr17	20889727	20890143	unique_peak1	58	17	1.39951276037004	4.86968138162733	3.47766236959939
chr17	22530540	22530774	unique_peak1	97	28	1.43328545872567	5.5746237244904	5.63159170541997
chr17	22554360	22554618	unique_peak1	18	1	2.95758405446271	2.47879202723135	4.18809100057339
chr17	26751054	26751276	unique_peak1	10	0	3.18011543478657	1.59005771739329	3.01029995663981
chr17	29954758	29955206	unique_peak1	70	25	1.13236660917895	5.26662302273057	3.08612073477863
chr17	31133768	31133971	unique_peak1	18	0	3.95758405446271	1.97879202723135	5.11750992628768
chr17	31766411	31766624	unique_peak1	21	2	2.58116773109506	2.87554636626869	3.49799507885145
chr17	32981224	32981607	unique_peak1	44	12	1.48367336745102	4.4422764018666	3.02795537370072
chr17	35523763	35523977	unique_peak1	10	0	3.18011543478657	1.59005771739329	3.01029995663981
chr17	38262228	38262529	unique_peak1	43	12	1.45170531070477	4.42629237349348	3.02795537370072
chr17	41240292	41240807	unique_peak1	83	23	1.48702173494709	5.3284733681947	5.17865576524306
chr17	52325292	52325495	unique_peak1	43	12	1.45170531070477	4.42629237349348	3.02795537370072
chr17	52333611	52334142	unique_peak1	46	12	1.54553175052695	4.47320559340457	3.38598118607238
chr17	55359873	55360073	unique_peak1	11	0	3.30389074200544	1.65194537100272	3.31132995230379
chr17	55953005	55953728	unique_peak1	107	35	1.25955869745947	5.79970435017205	5.11787802192167
chr17	56191496	56191881	unique_peak1	64	21	1.2477768276618	5.0833200324682	3.2524299487632
chr17	56732822	56733074	unique_peak1	35	7	1.86668722045361	3.93334361022681	3.43644803111449
chr17	56743581	56744172	unique_peak1	88	29	1.24734305844188	5.53056212482946	4.25291426018617
chr17	60885861	60886068	unique_peak1	39	8	1.8466395183424	4.09324476061351	3.64934937127727
chr17	64303997	64304324	unique_peak1	78	24	1.34082957465649	5.31427097710297	4.23598905726475
chr17	66683361	66683786	unique_peak1	49	12	1.63355066678212	4.51721505153215	3.75499050687144
chr17	66709435	66709653	unique_peak1	17	2	2.29570992270281	2.73281746207256	3.28500101358144
chr17	69282516	69282865	unique_peak1	42	11	1.53447950951353	4.35220225547792	3.15925062785482
chr17	69698008	69698208	unique_peak1	50	15	1.36215999172782	4.68107999586391	3.02568725184407
chr17	69698291	69698707	unique_peak1	57	14	1.6382300158037	4.72600560351037	4.39313161798409
chr17	73807635	73807835	unique_peak1	19	3	2.03054972275507	3.01527486137753	3.03427613622886
chr17	74124389	74124618	unique_peak1	18	3	1.95758405446271	2.97879202723135	3.03427613622886
chr17	74590898	74591257	unique_peak1	27	5	1.92422525649892	3.54707512897062	3.02403524675804
chr17	77809981	77810183	unique_peak1	16	2	2.2144010125585	2.6921630070004	3.03832868024006
chr17	80071775	80071975	unique_peak1	24	3	2.34797558789357	3.17398779394678	3.35694334496952
chr17	82764356	82764598	unique_peak1	85	17	1.93553180582202	5.13769090435332	7.62096174012085
chr17	83192404	83192604	unique_peak1	85	26	1.35056930510087	5.4301721547139	4.68503138941356
chr17_GL000258v2_alt	257496	257922	unique_peak1	43	12	1.45170531070477	4.42629237349348	3.02795537370072
chr17_KI270857v1_alt	1819549	1820089	unique_peak1	70	24	1.18895013754531	5.23833125854738	3.30710968968638
chr17_KI270908v1_alt	401216	401455	unique_peak1	19	3	2.03054972275507	3.01527486137753	3.03427613622886
chr18	1356331	1356531	unique_peak1	18	3	1.95758405446271	2.97879202723135	3.03427613622886
chr18	1857560	1857851	unique_peak1	27	5	1.92422525649892	3.54707512897062	3.02403524675804
chr18	3651046	3651246	unique_peak1	31	6	1.8917837325886	3.75324678835191	3.22740510021752
chr18	3698451	3698666	unique_peak1	18	3	1.95758405446271	2.97879202723135	3.03427613622886
chr18	4649369	4649570	unique_peak1	18	3	1.95758405446271	2.97879202723135	3.03427613622886
chr18	4695211	4695602	unique_peak1	48	11	1.72028915610244	4.44510707877237	4.10519998339124
chr18	4893172	4893635	unique_peak1	94	30	1.29284320327362	5.60061791202369	4.78325847291037
chr18	5005959	5006208	unique_peak1	33	7	1.7853783103093	3.89268915515465	3.23080944932562
chr18	13348927	13349159	unique_peak1	33	7	1.7853783103093	3.89268915515465	3.23080944932562
chr18	13690377	13690723	unique_peak1	60	16	1.52939660038085	4.85216114144077	4.11413917592912
chr18	22619929	22620470	unique_peak1	61	17	1.47006533451645	4.90495766870054	3.98915980442696
chr18	23021242	23021442	unique_peak1	23	3	2.28990553903509	3.14495276951754	3.35694334496952
chr18	26757863	26758106	unique_peak1	22	3	2.22936369345056	3.11468184672528	3.11807310444576
chr18	26830038	26830239	unique_peak1	28	5	1.97414331366141	3.57203415755186	3.24127775360835
chr18	28298782	28299069	unique_peak1	59	15	1.59334620120324	4.79667310060162	4.24841338678255
chr18	28489451	28489750	unique_peak1	28	5	1.97414331366141	3.57203415755186	3.24127775360835
chr18	28694740	28695132	unique_peak1	77	27	1.15920934052152	5.38695959231836	3.51718000375138
chr18	28879469	28879675	unique_peak1	18	3	1.95758405446271	2.97879202723135	3.03427613622886
chr18	30967974	30968224	unique_peak1	16	1	2.79936351327965	2.39968175663983	3.64038867156802
chr18	32295955	32296306	unique_peak1	27	3	2.50918775722008	3.25459387861004	4.08960682824984
chr18	32587121	32587467	unique_peak1	36	7	1.90566277244401	3.95283138622201	3.64499996644214
chr18	32951710	32952326	unique_peak1	82	17	1.88502287901119	5.11243644094791	7.01056937775424
chr18	33340571	33341063	unique_peak1	43	10	1.69271341020857	4.30578832374158	3.68843956647704
chr18	34894761	34895100	unique_peak1	98	37	1.05778087823933	5.77681795256325	3.67938674478694
chr18	35813542	35813775	unique_peak1	18	2	2.37262155374155	2.77127327759193	3.53487848679804
chr18	37074755	37075135	unique_peak1	55	14	1.5883119586412	4.70104657492912	4.02188667233815
chr18	37075839	37076039	unique_peak1	23	1	3.28990553903509	2.64495276951754	4.8766546284749
chr18	41224926	41225142	unique_peak1	19	2	2.44558722203391	2.80775611173811	3.53487848679804
chr18	42123557	42123771	unique_peak1	10	0	3.18011543478657	1.59005771739329	3.01029995663981
chr18	42767007	42767404	unique_peak1	53	16	1.3560060606218	4.76546587156124	3.25159220037128
chr18	43984452	43984812	unique_peak1	50	10	1.90272837309053	4.41079580518256	4.69161891904143
chr18	48973040	48973281	unique_peak1	31	6	1.8917837325886	3.75324678835191	3.22740510021752
chr18	49216407	49216823	unique_peak1	67	22	1.24783115128193	5.14747753169798	3.47380072378139
chr18	52417145	52417444	unique_peak1	51	14	1.48289198555208	4.64833658838456	3.48244293670685
chr18	54502214	54502608	unique_peak1	69	14	1.90573782377971	4.85975950749837	6.16058890298724
chr18	56417053	56417346	unique_peak1	79	24	1.35872312703963	5.32321775329454	4.39778260092679
chr18	56418540	56418833	unique_peak1	53	14	1.53657830626362	4.67517974874033	3.8396563824121
chr18	56419361	56419882	unique_peak1	128	35	1.51231348724055	5.92608174506259	7.90447117081514
chr18	56420066	56420392	unique_peak1	76	24	1.30435273867465	5.29603255911205	4.07609736578984
chr18	59256692	59257143	unique_peak1	133	51	1.03589345027948	6.21838644328083	4.70609276508641
chr18	61179073	61179273	unique_peak1	15	1	2.71312385761656	2.35656192880828	3.36932189928148
chr18	61670365	61670612	unique_peak1	25	2	2.8188052834098	2.99436514242606	4.27364484827118
chr18	63831121	63831321	unique_peak1	14	1	2.62131660714395	2.31065830357197	3.1004765869889
chr18	65780558	65780836	unique_peak1	28	5	1.97414331366141	3.57203415755186	3.24127775360835
chr18	67067731	67068191	unique_peak1	60	19	1.29493134674383	4.96939376825928	3.27638997629153
chr18	67787484	67787686	unique_peak1	15	1	2.71312385761656	2.35656192880828	3.36932189928148
chr18	68696229	68696461	unique_peak1	21	2	2.58116773109506	2.87554636626869	3.49799507885145
chr18	70104615	70104891	unique_peak1	18	3	1.95758405446271	2.97879202723135	3.03427613622886
chr18	70348247	70348644	unique_peak1	68	20	1.39984274911997	5.09223879733875	3.98923275154812
chr18	70644452	70644663	unique_peak1	17	1	2.88067242342397	2.44033621171198	3.91338994363176
chr18	74395783	74396072	unique_peak1	18	1	2.95758405446271	2.47879202723135	4.18809100057339
chr18	76826453	76826831	unique_peak1	80	27	1.21289566123306	5.41380275267413	3.81349929503742
chr18	77213989	77214206	unique_peak1	18	3	1.95758405446271	2.97879202723135	3.03427613622886
chr18	77290715	77290953	unique_peak1	21	2	2.58116773109506	2.87554636626869	3.49799507885145
chr18	77509271	77509500	unique_peak1	15	1	2.71312385761656	2.35656192880828	3.36932189928148
chr18	79246524	79246879	unique_peak1	104	33	1.30194725955641	5.73843647102854	5.29421370921719
chr18	79740528	79740730	unique_peak1	17	2	2.29570992270281	2.73281746207256	3.28500101358144
chr18_KI270863v1_alt	145118	145318	unique_peak1	11	0	3.30389074200544	1.65194537100272	3.31132995230379
chr19	842716	843121	unique_peak1	46	12	1.54553175052695	4.47320559340457	3.38598118607238
chr19	4328411	4328735	unique_peak1	88	27	1.3468787319928	5.480794288054	4.74797854421664
chr19	5386073	5386305	unique_peak1	18	3	1.95758405446271	2.97879202723135	3.03427613622886
chr19	8412511	8412808	unique_peak1	50	15	1.36215999172782	4.68107999586391	3.02568725184407
chr19	8420315	8420543	unique_peak1	55	15	1.49520255424972	4.74760127712486	3.70968671820992
chr19	8911832	8912154	unique_peak1	28	4	2.23717771949521	3.44051695463497	3.74275476306371
chr19	9398302	9398537	unique_peak1	22	2	2.64440119272941	2.90716309708586	3.75443312462699
chr19	9972713	9972916	unique_peak1	10	0	3.18011543478657	1.59005771739329	3.01029995663981
chr19	10204193	10204602	unique_peak1	56	18	1.27245301946729	4.88415402317723	3.05319673240193
chr19	10584394	10584620	unique_peak1	19	2	2.44558722203391	2.80775611173811	3.53487848679804
chr19	10732407	10732622	unique_peak1	19	3	2.03054972275507	3.01527486137753	3.03427613622886
chr19	13554674	13554874	unique_peak1	18	3	1.95758405446271	2.97879202723135	3.03427613622886
chr19	15717062	15717348	unique_peak1	37	9	1.62167075660499	4.13276347318986	3.08022526292111
chr19	16759823	16760134	unique_peak1	39	9	1.69463642489735	4.16924630733604	3.27210358356897
chr19	20088024	20088364	unique_peak1	51	14	1.48289198555208	4.64833658838456	3.48244293670685
chr19	20159622	20159873	unique_peak1	48	10	1.84582003818629	4.38234163773044	4.48642921518059
chr19	20160598	20160958	unique_peak1	64	20	1.31489102352034	5.04976293453893	3.50002372270847
chr19	20466368	20466576	unique_peak1	14	1	2.62131660714395	2.31065830357197	3.1004765869889
chr19	21359619	21359928	unique_peak1	46	13	1.43861654661043	4.52666319536282	3.08052104495994
chr19	22572031	22572293	unique_peak1	43	10	1.69271341020857	4.30578832374158	3.68843956647704
chr19	23090948	23091422	unique_peak1	78	26	1.22979826226775	5.36978663329734	3.744750681178
chr19	23177819	23178285	unique_peak1	43	7	2.15214502884587	4.07607251442293	4.94875252701509
chr19	23335090	23335416	unique_peak1	37	9	1.62167075660499	4.13276347318986	3.08022526292111
chr19	28179182	28179787	unique_peak1	66	17	1.58039336994862	4.96012168641662	4.70171162262326
chr19	28431781	28432392	unique_peak1	90	33	1.09838363951378	5.63665466100723	3.66131662274392
chr19	29000216	29000453	unique_peak1	28	4	2.23717771949521	3.44051695463497	3.74275476306371
chr19	29461600	29461878	unique_peak1	60	10	2.15742782299389	4.53814553013424	6.40113897434953
chr19	30189921	30190395	unique_peak1	70	24	1.18895013754531	5.23833125854738	3.30710968968638
chr19	33056100	33056413	unique_peak1	49	14	1.4270997893147	4.62044049026587	3.13557888369249
chr19	33637215	33637570	unique_peak1	53	13	1.63611397981453	4.62541191196487	4.16805432056001
chr19	37143648	37143926	unique_peak1	27	5	1.92422525649892	3.54707512897062	3.02403524675804
chr19	38753409	38753696	unique_peak1	57	17	1.3751956099699	4.85752280642726	3.47766236959939
chr19	41126282	41126651	unique_peak1	38	8	1.81062446410717	4.0752372334959	3.64934937127727
chr19	46274677	46275120	unique_peak1	88	32	1.10983953469195	5.59931388670443	3.58902746971263
chr19	47398139	47398422	unique_peak1	61	11	2.0550278352376	4.61247641833996	6.16255954905146
chr19	50910516	50910787	unique_peak1	19	2	2.44558722203391	2.80775611173811	3.53487848679804
chr19	55050063	55050324	unique_peak1	19	1	3.03054972275507	2.51527486137753	4.18809100057339
chr19	55126736	55127116	unique_peak1	70	25	1.13236660917895	5.26662302273057	3.08612073477863
chr19_GL949746v1_alt	59294	59556	unique_peak1	18	2	2.37262155374155	2.77127327759193	3.53487848679804
chr19_GL949746v1_alt	911957	912668	unique_peak1	118	45	1.04389505088544	6.04550948149974	4.26561001599903
chr19_GL949747v2_alt	140915	141210	unique_peak1	30	6	1.84662061687151	3.73066523049336	3.01815507148775
chr19_GL949747v2_alt	542888	543287	unique_peak1	68	24	1.14830398212401	5.21800818083673	3.01487716443559
chr19_GL949749v2_alt	59300	59552	unique_peak1	22	3	2.22936369345056	3.11468184672528	3.11807310444576
chr19_GL949749v2_alt	1057584	1057816	unique_peak1	17	2	2.29570992270281	2.73281746207256	3.28500101358144
chr19_GL949752v1_alt	144616	144859	unique_peak1	16	2	2.2144010125585	2.6921630070004	3.03832868024006
chr19_KI270938v1_alt	140921	141210	unique_peak1	31	6	1.8917837325886	3.75324678835191	3.22740510021752
chr19_KI270938v1_alt	529692	529939	unique_peak1	14	1	2.62131660714395	2.31065830357197	3.1004765869889
chr19_KI270938v1_alt	879020	879302	unique_peak1	38	9	1.65862137066212	4.15123878021842	3.27210358356897
chr19_KI270938v1_alt	991037	991753	unique_peak1	116	45	1.01978398794064	6.03345395002733	4.00333280932919
chr1_KI270763v1_alt	315932	316187	unique_peak1	19	2	2.44558722203391	2.80775611173811	3.53487848679804
chr1_KI270766v1_alt	127849	128786	unique_peak1	124	47	1.05246854637021	6.11119677390626	4.54539047326609
chr2	1143685	1143914	unique_peak1	15	1	2.71312385761656	2.35656192880828	3.36932189928148
chr2	2839073	2839273	unique_peak1	17	1	2.88067242342397	2.44033621171198	3.91338994363176
chr2	2934627	2934827	unique_peak1	11	0	3.30389074200544	1.65194537100272	3.31132995230379
chr2	3030576	3031001	unique_peak1	62	14	1.75586052444861	4.78482085783282	5.16048301252723
chr2	3307120	3307454	unique_peak1	37	9	1.62167075660499	4.13276347318986	3.08022526292111
chr2	3330393	3330788	unique_peak1	83	31	1.07198423566825	5.53599211783412	3.24103844268744
chr2	3755633	3755842	unique_peak1	17	2	2.29570992270281	2.73281746207256	3.28500101358144
chr2	3951162	3951830	unique_peak1	75	19	1.60768555363463	5.12577087170468	5.33766904318754
chr2	3980389	3980602	unique_peak1	17	2	2.29570992270281	2.73281746207256	3.28500101358144
chr2	4203148	4203377	unique_peak1	14	0	3.62131660714395	1.81065830357197	3.91338994363176
chr2	4248217	4248441	unique_peak1	14	1	2.62131660714395	2.31065830357197	3.1004765869889
chr2	4483314	4483655	unique_peak1	42	8	1.94951700879238	4.1446835058385	4.27327766748815
chr2	5558179	5558476	unique_peak1	28	2	2.97414331366141	3.07203415755186	5.06563262809273
chr2	5850397	5850673	unique_peak1	34	5	2.24165112163742	3.70578806153987	4.1393347358673
chr2	7681681	7681908	unique_peak1	16	2	2.2144010125585	2.6921630070004	3.03832868024006
chr2	7767325	7767565	unique_peak1	31	3	2.69913865464621	3.3495693273231	4.84202874224997
chr2	8292188	8292442	unique_peak1	11	0	3.30389074200544	1.65194537100272	3.31132995230379
chr2	10834323	10834594	unique_peak1	17	2	2.29570992270281	2.73281746207256	3.28500101358144
chr2	12138749	12139116	unique_peak1	49	14	1.4270997893147	4.62044049026587	3.13557888369249
chr2	12571252	12571537	unique_peak1	68	20	1.39984274911997	5.09223879733875	3.98923275154812
chr2	12630257	12630476	unique_peak1	34	7	1.82661362235858	3.91330681117929	3.23080944932562
chr2	13166302	13166597	unique_peak1	57	13	1.73776568935461	4.67623776673491	4.74361761545184
chr2	14809374	14809691	unique_peak1	45	12	1.51493877233912	4.45790910431065	3.2055306048522
chr2	16794004	16794425	unique_peak1	77	29	1.05967366697061	5.43672742909382	3.09530603560454
chr2	16877936	16878797	unique_peak1	99	34	1.19072216500789	5.72464409944891	4.44877858779212
chr2	17900357	17900773	unique_peak1	58	16	1.48197492056201	4.82845030153135	3.76198415239266
chr2	18115087	18115451	unique_peak1	63	10	2.22572183303856	4.57229253515658	6.84481877650479
chr2	18866271	18866496	unique_peak1	58	17	1.39951276037004	4.86968138162733	3.47766236959939
chr2	19089284	19090055	unique_peak1	102	30	1.40785681926029	5.65812472001702	5.75034450802421
chr2	24437626	24437826	unique_peak1	19	3	2.03054972275507	3.01527486137753	3.03427613622886
chr2	29824239	29824439	unique_peak1	18	3	1.95758405446271	2.97879202723135	3.03427613622886
chr2	31633609	31633906	unique_peak1	35	5	2.28172471973246	3.72582486058738	4.37015862955249
chr2	31749298	31749525	unique_peak1	31	4	2.37721055975885	3.51053337476679	4.21583923654667
chr2	32104755	32105115	unique_peak1	50	12	1.66172027358673	4.53129985493446	3.94331175509382
chr2	33693093	33693414	unique_peak1	44	8	2.0141880841498	4.17701904351721	4.4860419630448
chr2	34419870	34420106	unique_peak1	22	3	2.22936369345056	3.11468184672528	3.11807310444576
chr2	34702059	34702480	unique_peak1	67	20	1.37907568456018	5.08185526505885	3.98923275154812
chr2	34934414	34934769	unique_peak1	33	5	2.20041580958814	3.68517040551523	4.1393347358673
chr2	35816796	35817052	unique_peak1	42	8	1.94951700879238	4.1446835058385	4.27327766748815
chr2	35906094	35906432	unique_peak1	48	14	1.39836106121507	4.60607112621605	3.13557888369249
chr2	36092089	36092770	unique_peak1	93	29	1.32509567008917	5.5694384306531	4.87581895109211
chr2	36197082	36197372	unique_peak1	33	4	2.46345021542194	3.55365320259833	4.69785539356838
chr2	37547365	37547589	unique_peak1	28	5	1.97414331366141	3.57203415755186	3.24127775360835
chr2	37805964	37806370	unique_peak1	41	9	1.76404134375124	4.20394876676298	3.66464198368356
chr2	40071058	40071280	unique_peak1	15	0	3.71312385761656	1.85656192880828	4.21441993929574
chr2	41552881	41553414	unique_peak1	53	16	1.3560060606218	4.76546587156124	3.25159220037128
chr2	43293866	43294123	unique_peak1	32	5	2.15794941251359	3.66393720697795	3.91086220464714
chr2	45035250	45035467	unique_peak1	27	5	1.92422525649892	3.54707512897062	3.02403524675804
chr2	48524512	48524753	unique_peak1	30	2	3.06901303820796	3.11946901982514	5.33257845442771
chr2	49083029	49083419	unique_peak1	63	20	1.29283602889709	5.03873543722731	3.34149582302667
chr2	49313356	49313789	unique_peak1	48	14	1.39836106121507	4.60607112621605	3.13557888369249
chr2	50132246	50132475	unique_peak1	17	2	2.29570992270281	2.73281746207256	3.28500101358144
chr2	50828015	50828627	unique_peak1	88	24	1.51037746427568	5.39904492191256	5.57954964143455
chr2	51316761	51316961	unique_peak1	15	1	2.71312385761656	2.35656192880828	3.36932189928148
chr2	51500773	51501060	unique_peak1	38	9	1.65862137066212	4.15123878021842	3.27210358356897
chr2	51891837	51892110	unique_peak1	18	3	1.95758405446271	2.97879202723135	3.03427613622886
chr2	52470698	52471068	unique_peak1	34	4	2.50468552747122	3.57427085862297	4.69785539356838
chr2	53411096	53411732	unique_peak1	146	42	1.44178338056966	6.14715644498693	8.29687256029794
chr2	53798007	53798484	unique_peak1	62	21	1.20331950141983	5.06109136934721	3.09993411082635
chr2	55462916	55463116	unique_peak1	11	0	3.30389074200544	1.65194537100272	3.31132995230379
chr2	56724750	56724998	unique_peak1	16	2	2.2144010125585	2.6921630070004	3.03832868024006
chr2	57197284	57197883	unique_peak1	116	33	1.45588310274731	5.81540439262399	6.76399499599894
chr2	57283744	57284194	unique_peak1	44	11	1.59915058487096	4.38453779315664	3.34305003325519
chr2	57307850	57308066	unique_peak1	14	1	2.62131660714395	2.31065830357197	3.1004765869889
chr2	57470045	57470289	unique_peak1	13	0	3.52317296019043	1.76158648009522	3.61235994796777
chr2	58211033	58211334	unique_peak1	41	8	1.91604443719629	4.12794722004046	4.06282269221159
chr2	58317737	58318140	unique_peak1	86	19	1.79997419794338	5.22191519385905	7.05017023746281
chr2	60419928	60420299	unique_peak1	66	20	1.35800094861217	5.07131789708484	3.82396535842625
chr2	60957342	60957762	unique_peak1	49	11	1.74902788420206	4.45947644282218	4.10519998339124
chr2	62584239	62584463	unique_peak1	17	2	2.29570992270281	2.73281746207256	3.28500101358144
chr2	63089620	63090307	unique_peak1	58	15	1.56943776181235	4.78471888090618	4.06657318675301
chr2	64074963	64075276	unique_peak1	54	13	1.66221597192676	4.63846290802099	4.16805432056001
chr2	64254047	64254320	unique_peak1	44	11	1.59915058487096	4.38453779315664	3.34305003325519
chr2	66245386	66245734	unique_peak1	67	22	1.24783115128193	5.14747753169798	3.47380072378139
chr2	66247413	66247851	unique_peak1	72	24	1.22846708579645	5.25808973267295	3.60837645652532
chr2	66457655	66457879	unique_peak1	19	2	2.44558722203391	2.80775611173811	3.53487848679804
chr2	68677705	68678362	unique_peak1	103	31	1.37579737819024	5.68789868909512	5.64699062507658
chr2	70625829	70626390	unique_peak1	93	28	1.37400527057011	5.54498363041263	5.13490503638093
chr2	70798629	70799209	unique_peak1	89	23	1.58516538190061	5.37754519167146	6.06281705275762
chr2	71657484	71657968	unique_peak1	61	14	1.73309974035024	4.77344046578364	4.96572409948628
chr2	72406186	72406488	unique_peak1	31	2	3.11417615392505	3.14205057768368	5.60081203524255
chr2	72785067	72785667	unique_peak1	83	26	1.31709673350478	5.41343586891586	4.36422420509488
chr2	75083871	75084635	unique_peak1	74	22	1.38721011028473	5.21716701119938	4.27512774575283
chr2	75198901	75199377	unique_peak1	50	14	1.4552693961193	4.63452529366817	3.30766246000401
chr2	75217718	75217969	unique_peak1	31	6	1.8917837325886	3.75324678835191	3.22740510021752
chr2	75733529	75733856	unique_peak1	56	16	1.43291769166054	4.80392168708061	3.58938495778628
chr2	76301145	76301652	unique_peak1	66	16	1.66285553014059	4.91889060632063	5.03144964407977
chr2	76576534	76577320	unique_peak1	150	58	1.02359580000018	6.39444094936193	5.09018196523484
chr2	77022684	77023146	unique_peak1	83	32	1.02759011630979	5.55818917751335	3.04692638843302
chr2	77114946	77115188	unique_peak1	17	1	2.88067242342397	2.44033621171198	3.91338994363176
chr2	77162425	77162777	unique_peak1	43	11	1.56718252812471	4.36855376478351	3.34305003325519
chr2	78145883	78146125	unique_peak1	20	0	4.09995464160896	2.04997732080448	5.41853992195166
chr2	78170807	78171039	unique_peak1	27	5	1.92422525649892	3.54707512897062	3.02403524675804
chr2	78193887	78194116	unique_peak1	11	0	3.30389074200544	1.65194537100272	3.31132995230379
chr2	79055416	79055778	unique_peak1	77	15	1.96656426257912	4.98328213128956	7.19781414900792
chr2	79412261	79412605	unique_peak1	33	6	1.97802338825169	3.79636661618345	3.65509904868667
chr2	80203658	80204127	unique_peak1	63	18	1.43722593823227	4.96654048255972	3.87249650846231
chr2	81145287	81145809	unique_peak1	55	17	1.32527755280741	4.83256377784602	3.14879976126019
chr2	81840961	81841242	unique_peak1	18	3	1.95758405446271	2.97879202723135	3.03427613622886
chr2	82244738	82245081	unique_peak1	48	11	1.72028915610244	4.44510707877237	4.10519998339124
chr2	83140664	83140935	unique_peak1	27	1	3.50918775722008	2.75459387861004	5.72042031892562
chr2	83831251	83831509	unique_peak1	27	5	1.92422525649892	3.54707512897062	3.02403524675804
chr2	87841745	87842194	unique_peak1	39	7	2.01656451978471	4.00828225989236	4.07016573886257
chr2	88703073	88703618	unique_peak1	82	27	1.2475929583959	5.43115140125555	3.96462675495423
chr2	88759607	88760017	unique_peak1	46	11	1.66100896794688	4.4154669846946	3.71898806998115
chr2	88760139	88760470	unique_peak1	36	5	2.32070027172286	3.74531263658259	4.60318595491365
chr2	90340942	90341213	unique_peak1	22	1	3.22936369345056	2.61468184672528	4.59734841376773
chr2	91462253	91462524	unique_peak1	22	2	2.64440119272941	2.90716309708586	3.75443312462699
chr2	91794190	91794439	unique_peak1	15	1	2.71312385761656	2.35656192880828	3.36932189928148
chr2	92058335	92058586	unique_peak1	16	2	2.2144010125585	2.6921630070004	3.03832868024006
chr2	94288246	94288504	unique_peak1	19	2	2.44558722203391	2.80775611173811	3.53487848679804
chr2	95567336	95567788	unique_peak1	50	13	1.55480506967022	4.58475745689271	3.6127884365767
chr2	96045160	96045608	unique_peak1	46	9	1.92404337378068	4.2839497817777	4.48079972528509
chr2	96441177	96441700	unique_peak1	80	28	1.16226958816309	5.43911578920912	3.587698436266
chr2	97230807	97231498	unique_peak1	167	48	1.44328918858268	6.33635443840655	9.31948480217276
chr2	97601254	97601697	unique_peak1	47	10	1.81648871742744	4.36767597735102	4.28341153583535
chr2	99814773	99814998	unique_peak1	16	1	2.79936351327965	2.39968175663983	3.64038867156802
chr2	100156626	100157435	unique_peak1	126	48	1.04530133831462	6.13736051327252	4.48578350224346
chr2	101315895	101316197	unique_peak1	45	11	1.63041598975905	4.40017049560068	3.52967372072617
chr2	104309688	104309921	unique_peak1	11	0	3.30389074200544	1.65194537100272	3.31132995230379
chr2	104544708	104544997	unique_peak1	29	5	2.02236890345243	3.59614695244737	3.24127775360835
chr2	105172180	105172709	unique_peak1	86	28	1.26392129770317	5.48994164397916	4.33910183144976
chr2	105386757	105386974	unique_peak1	18	3	1.95758405446271	2.97879202723135	3.03427613622886
chr2	107144252	107144653	unique_peak1	54	14	1.56268029837585	4.68823074479644	3.8396563824121
chr2	107536243	107536677	unique_peak1	40	10	1.59225860326995	4.25556092027227	3.11713623526325
chr2	109112901	109113129	unique_peak1	19	2	2.44558722203391	2.80775611173811	3.53487848679804
chr2	110818256	110818498	unique_peak1	22	3	2.22936369345056	3.11468184672528	3.11807310444576
chr2	111962956	111963156	unique_peak1	14	1	2.62131660714395	2.31065830357197	3.1004765869889
chr2	112796276	112796632	unique_peak1	55	14	1.5883119586412	4.70104657492912	4.02188667233815
chr2	113476979	113477532	unique_peak1	108	31	1.44259456275213	5.72129728137607	6.31088010857318
chr2	115259134	115259548	unique_peak1	44	12	1.48367336745102	4.4422764018666	3.02795537370072
chr2	116185858	116186232	unique_peak1	56	8	2.35045553146856	4.34515276717659	6.71896688436662
chr2	117001331	117001792	unique_peak1	76	19	1.62628083356202	5.13506851166837	5.5217762822713
chr2	117282244	117282448	unique_peak1	25	4	2.08183968924359	3.36284793950916	3.05312482518673
chr2	120202713	120203076	unique_peak1	56	15	1.52038053291087	4.76019026645544	3.88696893869767
chr2	121984022	121984226	unique_peak1	17	2	2.29570992270281	2.73281746207256	3.28500101358144
chr2	122350376	122350774	unique_peak1	52	16	1.32941615265573	4.7521709175782	3.08659436536937
chr2	129043346	129043700	unique_peak1	59	19	1.27141810631587	4.9576371480453	3.1189257363273
chr2	133293611	133294043	unique_peak1	38	8	1.81062446410717	4.0752372334959	3.64934937127727
chr2	134211726	134211983	unique_peak1	27	5	1.92422525649892	3.54707512897062	3.02403524675804
chr2	134768799	134769040	unique_peak1	15	1	2.71312385761656	2.35656192880828	3.36932189928148
chr2	136378575	136378786	unique_peak1	18	3	1.95758405446271	2.97879202723135	3.03427613622886
chr2	136479905	136480115	unique_peak1	21	2	2.58116773109506	2.87554636626869	3.49799507885145
chr2	136946194	136946562	unique_peak1	62	13	1.85539619799952	4.73505302105737	5.53877394417364
chr2	139773645	139773919	unique_peak1	24	0	4.34797558789357	2.17398779394678	NA
chr2	139930131	139930567	unique_peak1	48	12	1.6048119386825	4.50284568748234	3.75499050687144
chr2	141502548	141502750	unique_peak1	18	3	1.95758405446271	2.97879202723135	3.03427613622886
chr2	143052453	143052859	unique_peak1	68	19	1.47023207701137	5.05704413339305	4.27036875499349
chr2	143370317	143370522	unique_peak1	15	1	2.71312385761656	2.35656192880828	3.36932189928148
chr2	146318011	146318347	unique_peak1	36	8	1.7357377710017	4.03779388694316	3.2467506969819
chr2	147685287	147685487	unique_peak1	18	3	1.95758405446271	2.97879202723135	3.03427613622886
chr2	148422100	148422300	unique_peak1	18	3	1.95758405446271	2.97879202723135	3.03427613622886
chr2	149040308	149040673	unique_peak1	46	12	1.54553175052695	4.47320559340457	3.38598118607238
chr2	149642189	149642481	unique_peak1	50	8	2.19223499028551	4.26604249658507	5.58074988324659
chr2	153403690	153403934	unique_peak1	35	8	1.6967622190113	4.01830611094796	3.04993787975775
chr2	153435728	153435951	unique_peak1	16	2	2.2144010125585	2.6921630070004	3.03832868024006
chr2	153534798	153535227	unique_peak1	83	24	1.42812804589352	5.35792021272149	4.89407448190067
chr2	153587742	153588241	unique_peak1	93	27	1.42463134364008	5.51967059387764	5.40528842034465
chr2	154023742	154024213	unique_peak1	64	18	1.45928093285552	4.97756797987134	4.04334585201374
chr2	154504657	154504857	unique_peak1	18	0	3.95758405446271	1.97879202723135	5.11750992628768
chr2	155266470	155266670	unique_peak1	17	2	2.29570992270281	2.73281746207256	3.28500101358144
chr2	155287497	155287934	unique_peak1	50	13	1.55480506967022	4.58475745689271	3.6127884365767
chr2	156083421	156083945	unique_peak1	45	11	1.63041598975905	4.40017049560068	3.52967372072617
chr2	156375527	156375901	unique_peak1	69	20	1.42031099660946	5.10247292108349	4.15660607841328
chr2	157099701	157099973	unique_peak1	26	4	2.13552600995513	3.38969109986493	3.28004177908661
chr2	157403060	157403592	unique_peak1	98	38	1.02030617282067	5.79555530527258	3.48811054743252
chr2	157707887	157708378	unique_peak1	58	17	1.39951276037004	4.86968138162733	3.47766236959939
chr2	159041014	159041538	unique_peak1	64	19	1.38528035141174	5.01456827059323	3.7633092158656
chr2	159692185	159692492	unique_peak1	42	10	1.66001039159739	4.28943681443599	3.49519823291232
chr2	160181540	160181917	unique_peak1	46	13	1.43861654661043	4.52666319536282	3.08052104495994
chr2	161286604	161287113	unique_peak1	104	24	1.74555391103203	5.51663314529074	7.96703376505996
chr2	161536309	161536780	unique_peak1	64	18	1.45928093285552	4.97756797987134	4.04334585201374
chr2	161637229	161637442	unique_peak1	11	0	3.30389074200544	1.65194537100272	3.31132995230379
chr2	162864499	162865212	unique_peak1	105	27	1.59553886887811	5.60512435649666	7.15140128897712
chr2	165707893	165708235	unique_peak1	45	12	1.51493877233912	4.45790910431065	3.2055306048522
chr2	165711755	165712069	unique_peak1	55	15	1.49520255424972	4.74760127712486	3.70968671820992
chr2	167169137	167169512	unique_peak1	32	6	1.93555699117714	3.77513341764617	3.43978897119959
chr2	167886853	167887223	unique_peak1	38	8	1.81062446410717	4.0752372334959	3.64934937127727
chr2	171355306	171355827	unique_peak1	154	57	1.08545000299934	6.40070599662724	5.68057377696343
chr2	174269832	174270344	unique_peak1	81	29	1.13081442332838	5.47229780727271	3.5145787661347
chr2	174457449	174457944	unique_peak1	68	23	1.20719767117758	5.18856133630995	3.2376787981851
chr2	174723955	174724261	unique_peak1	41	8	1.91604443719629	4.12794722004046	4.06282269221159
chr2	174724465	174725066	unique_peak1	96	25	1.57623667285938	5.48855805457078	6.51676463107971
chr2	177282155	177282485	unique_peak1	38	9	1.65862137066212	4.15123878021842	3.27210358356897
chr2	179026760	179027008	unique_peak1	47	13	1.46856541400713	4.54163762906117	3.25519915520379
chr2	180252419	180252641	unique_peak1	13	0	3.52317296019043	1.76158648009522	3.61235994796777
chr2	180528614	180528856	unique_peak1	19	3	2.03054972275507	3.01527486137753	3.03427613622886
chr2	180532262	180532672	unique_peak1	61	18	1.39206282251518	4.94395892470117	3.70386894545106
chr2	181166640	181167087	unique_peak1	42	7	2.11944201023469	4.05972100511734	4.7258874491988
chr2	181609534	181609780	unique_peak1	19	2	2.44558722203391	2.80775611173811	3.53487848679804
chr2	181749822	181750177	unique_peak1	37	9	1.62167075660499	4.13276347318986	3.08022526292111
chr2	182176573	182176836	unique_peak1	27	5	1.92422525649892	3.54707512897062	3.02403524675804
chr2	182303894	182304110	unique_peak1	19	3	2.03054972275507	3.01527486137753	3.03427613622886
chr2	182564051	182564626	unique_peak1	93	34	1.10270324875272	5.68063464132133	3.73368918132414
chr2	184916505	184916888	unique_peak1	40	10	1.59225860326995	4.25556092027227	3.11713623526325
chr2	186114540	186114758	unique_peak1	20	2	2.5149921408878	2.84245857116506	3.78760380288747
chr2	186398293	186398538	unique_peak1	22	3	2.22936369345056	3.11468184672528	3.11807310444576
chr2	187671710	187672160	unique_peak1	87	26	1.38327232371204	5.44652366401949	4.84804105584687
chr2	188036132	188036583	unique_peak1	60	19	1.29493134674383	4.96939376825928	3.27638997629153
chr2	188038083	188038445	unique_peak1	54	11	1.88460839326321	4.52726669735276	4.90496913713224
chr2	188168828	188169282	unique_peak1	68	20	1.39984274911997	5.09223879733875	3.98923275154812
chr2	188559393	188559605	unique_peak1	18	3	1.95758405446271	2.97879202723135	3.03427613622886
chr2	188585183	188585474	unique_peak1	30	6	1.84662061687151	3.73066523049336	3.01815507148775
chr2	188672422	188672629	unique_peak1	13	0	3.52317296019043	1.76158648009522	3.61235994796777
chr2	189319442	189319707	unique_peak1	50	14	1.4552693961193	4.63452529366817	3.30766246000401
chr2	189976406	189976745	unique_peak1	68	20	1.39984274911997	5.09223879733875	3.98923275154812
chr2	190140317	190140794	unique_peak1	60	18	1.36893192818761	4.93239347753739	3.53754093745204
chr2	190349148	190349367	unique_peak1	20	2	2.5149921408878	2.84245857116506	3.78760380288747
chr2	190471276	190471630	unique_peak1	61	16	1.55252749470842	4.86372658860455	4.29352990301916
chr2	191160690	191161367	unique_peak1	108	41	1.05027713997337	5.91745599276545	3.9723064290554
chr2	193008048	193008604	unique_peak1	75	18	1.68168613507841	5.08877058098279	5.66988446868992
chr2	193472047	193472264	unique_peak1	19	2	2.44558722203391	2.80775611173811	3.53487848679804
chr2	195524558	195525021	unique_peak1	97	30	1.33707014346636	5.62273138212006	5.09952058623071
chr2	196056082	196056459	unique_peak1	61	15	1.63999033595876	4.81999516797938	4.61848063467331
chr2	198185005	198185244	unique_peak1	16	2	2.2144010125585	2.6921630070004	3.03832868024006
chr2	198196574	198197051	unique_peak1	82	22	1.53138592439649	5.28925491825526	5.30039318873133
chr2	199028487	199028753	unique_peak1	32	7	1.74291191323474	3.87145595661737	3.02827458119513
chr2	199249722	199249926	unique_peak1	43	11	1.56718252812471	4.36855376478351	3.34305003325519
chr2	199252033	199252329	unique_peak1	52	14	1.50998839829755	4.66188479475729	3.65980906459644
chr2	199495716	199495919	unique_peak1	10	0	3.18011543478657	1.59005771739329	3.01029995663981
chr2	201147687	201147894	unique_peak1	14	1	2.62131660714395	2.31065830357197	3.1004765869889
chr2	204256998	204257667	unique_peak1	134	47	1.16194706331913	6.16593603238072	5.51412185439787
chr2	205363586	205363888	unique_peak1	32	7	1.74291191323474	3.87145595661737	3.02827458119513
chr2	206122291	206122491	unique_peak1	21	1	3.16613023181622	2.58306511590811	4.7418463123268
chr2	206807193	206807532	unique_peak1	84	23	1.50385647175629	5.3368907365993	5.35233919229549
chr2	207213108	207213405	unique_peak1	26	2	2.87249160412134	3.02120830278182	4.53603905993749
chr2	208216286	208216536	unique_peak1	37	9	1.62167075660499	4.13276347318986	3.08022526292111
chr2	208659665	208660015	unique_peak1	42	7	2.11944201023469	4.05972100511734	4.7258874491988
chr2	208682825	208683150	unique_peak1	35	8	1.6967622190113	4.01830611094796	3.04993787975775
chr2	209081825	209082181	unique_peak1	66	22	1.22675641533392	5.13694016372397	3.32003866131526
chr2	209083494	209084077	unique_peak1	105	39	1.08096569604835	5.86241094291154	4.09658885762882
chr2	209172972	209173436	unique_peak1	43	10	1.69271341020857	4.30578832374158	3.68843956647704
chr2	209881622	209882262	unique_peak1	68	24	1.14830398212401	5.21800818083673	3.01487716443559
chr2	210135291	210135602	unique_peak1	26	4	2.13552600995513	3.38969109986493	3.28004177908661
chr2	211304545	211305043	unique_peak1	51	15	1.3897825811606	4.6948912905803	3.19271205772594
chr2	212461060	212461291	unique_peak1	14	0	3.62131660714395	1.81065830357197	3.91338994363176
chr2	213470269	213470775	unique_peak1	80	19	1.6983224884033	5.17108933908901	6.08377620212971
chr2	214008581	214009105	unique_peak1	71	14	1.94581142187474	4.87979630654589	6.57186606656499
chr2	214277498	214277903	unique_peak1	47	8	2.10599533462242	4.22292266875352	5.13708003886138
chr2	215208490	215208882	unique_peak1	44	12	1.48367336745102	4.4422764018666	3.02795537370072
chr2	215793085	215793376	unique_peak1	44	10	1.72468146695482	4.32177235211471	3.68843956647704
chr2	215927469	215927762	unique_peak1	67	23	1.18643060661779	5.17817780403005	3.2376787981851
chr2	218175748	218175972	unique_peak1	48	13	1.49789673476599	4.5563032894406	3.43266191012053
chr2	218972241	218972441	unique_peak1	42	4	2.79751391534733	3.72068505256103	6.44030167009728
chr2	220334366	220335093	unique_peak1	95	17	2.09201013165207	5.21593006726835	9.3012488514183
chr2	220687282	220687787	unique_peak1	63	17	1.51522845023354	4.92753922655908	4.16417428121602
chr2	222584917	222585343	unique_peak1	105	30	1.44869748054884	5.67854505066129	6.25347418366123
chr2	227133699	227133910	unique_peak1	16	1	2.79936351327965	2.39968175663983	3.64038867156802
chr2	227384087	227384522	unique_peak1	79	22	1.47901736075734	5.26307063643569	4.95156012887687
chr2	227930467	227930667	unique_peak1	21	2	2.58116773109506	2.87554636626869	3.49799507885145
chr2	228077165	228077590	unique_peak1	56	13	1.71302561085327	4.66386772748424	4.54965489029365
chr2	231748750	231749172	unique_peak1	57	18	1.29719309796863	4.8965240624279	3.21211594687538
chr2	232941126	232941470	unique_peak1	43	12	1.45170531070477	4.42629237349348	3.02795537370072
chr2	233096464	233096714	unique_peak1	17	2	2.29570992270281	2.73281746207256	3.28500101358144
chr2	233701256	233701624	unique_peak1	53	15	1.44346890187214	4.72173445093607	3.53481770417982
chr2	233920041	233920247	unique_peak1	16	2	2.2144010125585	2.6921630070004	3.03832868024006
chr2	234440660	234440864	unique_peak1	19	3	2.03054972275507	3.01527486137753	3.03427613622886
chr2	234776024	234776318	unique_peak1	40	10	1.59225860326995	4.25556092027227	3.11713623526325
chr2	236829423	236829764	unique_peak1	35	8	1.6967622190113	4.01830611094796	3.04993787975775
chr2	237462090	237462297	unique_peak1	17	2	2.29570992270281	2.73281746207256	3.28500101358144
chr2	237612019	237612357	unique_peak1	90	32	1.14145236140566	5.61512030006128	3.87167123306877
chr2	238109478	238109743	unique_peak1	68	10	2.33272855326144	4.62579589526802	7.74855945422057
chr2	240105744	240105966	unique_peak1	29	5	2.02236890345243	3.59614695244737	3.24127775360835
chr2	241439124	241439442	unique_peak1	46	12	1.54553175052695	4.47320559340457	3.38598118607238
chr20	190703	191160	unique_peak1	61	18	1.39206282251518	4.94395892470117	3.70386894545106
chr20	1218377	1218764	unique_peak1	58	11	1.9844752610912	4.57720013126675	5.52586497724372
chr20	3069036	3069536	unique_peak1	84	31	1.08881897247745	5.54440948623872	3.37793387412721
chr20	5240957	5241325	unique_peak1	45	11	1.63041598975905	4.40017049560068	3.52967372072617
chr20	7938496	7938701	unique_peak1	18	3	1.95758405446271	2.97879202723135	3.03427613622886
chr20	8158669	8159276	unique_peak1	77	22	1.44300230652211	5.24506310931807	4.7797245350517
chr20	10123388	10123670	unique_peak1	27	4	2.18725966233272	3.41555792605372	3.50999844001529
chr20	11129290	11129522	unique_peak1	56	10	2.06094891427358	4.48990607577409	5.74704049785211
chr20	12240701	12240937	unique_peak1	12	0	3.41775298710131	1.70887649355066	3.61235994796777
chr20	12341586	12341904	unique_peak1	73	22	1.36811561341665	5.20761976276534	4.11074078025087
chr20	12758248	12758511	unique_peak1	74	17	1.74084706489943	5.04034853389203	5.8272605099587
chr20	13630371	13630577	unique_peak1	19	3	2.03054972275507	3.01527486137753	3.03427613622886
chr20	15148672	15149035	unique_peak1	45	12	1.51493877233912	4.45790910431065	3.2055306048522
chr20	15475538	15475738	unique_peak1	15	1	2.71312385761656	2.35656192880828	3.36932189928148
chr20	16960523	16960863	unique_peak1	35	8	1.6967622190113	4.01830611094796	3.04993787975775
chr20	17367639	17367846	unique_peak1	14	1	2.62131660714395	2.31065830357197	3.1004765869889
chr20	18786937	18787272	unique_peak1	37	8	1.77367385005004	4.05676192646733	3.44661255732379
chr20	19166835	19167356	unique_peak1	84	32	1.04442485311899	5.56660654591795	3.17943493232317
chr20	19420714	19420973	unique_peak1	15	1	2.71312385761656	2.35656192880828	3.36932189928148
chr20	19752379	19752694	unique_peak1	57	18	1.29719309796863	4.8965240624279	3.21211594687538
chr20	24409061	24409314	unique_peak1	48	2	3.72028915610244	3.44510707877237	9.45227926128582
chr20	24512829	24513100	unique_peak1	26	4	2.13552600995513	3.38969109986493	3.28004177908661
chr20	29371235	29371501	unique_peak1	42	11	1.53447950951353	4.35220225547792	3.15925062785482
chr20	29767854	29768328	unique_peak1	76	28	1.09022793332181	5.40309496178848	3.16061338235694
chr20	30407268	30407598	unique_peak1	29	5	2.02236890345243	3.59614695244737	3.24127775360835
chr20	30617704	30617959	unique_peak1	25	2	2.8188052834098	2.99436514242606	4.27364484827118
chr20	33122299	33122906	unique_peak1	89	32	1.12573376326331	5.60726100099011	3.7294213069332
chr20	34328495	34328914	unique_peak1	47	12	1.57548061792364	4.48818002710291	3.56917542013723
chr20	34617191	34617426	unique_peak1	19	3	2.03054972275507	3.01527486137753	3.03427613622886
chr20	38593784	38594210	unique_peak1	69	17	1.64270341794591	4.99127671041527	5.06981206611923
chr20	38861566	38861914	unique_peak1	57	16	1.45765777016188	4.81629172633128	3.76198415239266
chr20	39286706	39286936	unique_peak1	14	1	2.62131660714395	2.31065830357197	3.1004765869889
chr20	39726554	39726929	unique_peak1	52	11	1.83191649318491	4.50092074731361	4.70184985774135
chr20	40272270	40272630	unique_peak1	66	20	1.35800094861217	5.07131789708484	3.82396535842625
chr20	55127716	55128068	unique_peak1	33	6	1.97802338825169	3.79636661618345	3.65509904868667
chr20	56272009	56272272	unique_peak1	17	1	2.88067242342397	2.44033621171198	3.91338994363176
chr20	56795767	56795977	unique_peak1	30	5	2.06901303820796	3.61946901982514	3.46164246247458
chr20	57645395	57645788	unique_peak1	48	14	1.39836106121507	4.60607112621605	3.13557888369249
chr20	61107487	61107711	unique_peak1	12	0	3.41775298710131	1.70887649355066	3.61235994796777
chr21	9132353	9132553	unique_peak1	22	3	2.22936369345056	3.11468184672528	3.11807310444576
chr21	10631475	10632076	unique_peak1	103	39	1.05386928330288	5.8488627365388	3.82579146559804
chr21	13131789	13132080	unique_peak1	38	9	1.65862137066212	4.15123878021842	3.27210358356897
chr21	13729534	13729751	unique_peak1	17	1	2.88067242342397	2.44033621171198	3.91338994363176
chr21	14621532	14621867	unique_peak1	81	19	1.71577692404953	5.17981655691213	6.27418910525456
chr21	15597195	15597469	unique_peak1	40	9	1.72976212701989	4.18680915839731	3.46696221776358
chr21	16896370	16896644	unique_peak1	34	6	2.01925870030098	3.81698427220809	3.65509904868667
chr21	17245902	17246102	unique_peak1	11	0	3.30389074200544	1.65194537100272	3.31132995230379
chr21	18733253	18733580	unique_peak1	58	16	1.48197492056201	4.82845030153135	3.76198415239266
chr21	18874794	18875198	unique_peak1	70	25	1.13236660917895	5.26662302273057	3.08612073477863
chr21	19151037	19151263	unique_peak1	11	0	3.30389074200544	1.65194537100272	3.31132995230379
chr21	22000456	22001032	unique_peak1	78	25	1.28424604629012	5.34256274128615	3.98414929725606
chr21	26217968	26218280	unique_peak1	56	14	1.61348993730236	4.7136355642597	4.20640746933198
chr21	26218350	26218669	unique_peak1	66	22	1.22675641533392	5.13694016372397	3.32003866131526
chr21	28058283	28058629	unique_peak1	42	11	1.53447950951353	4.35220225547792	3.15925062785482
chr21	28676917	28677216	unique_peak1	49	13	1.52663546286561	4.57067265349041	3.43266191012053
chr21	31947489	31947734	unique_peak1	69	12	2.11218870124713	4.75653406876466	7.00916810170935
chr21	36315882	36316301	unique_peak1	80	25	1.31981086514957	5.36034515071588	4.29977215446961
chr21	38409238	38409462	unique_peak1	19	0	4.03054972275507	2.01527486137753	5.11750992628768
chr21	40958477	40958759	unique_peak1	44	12	1.48367336745102	4.4422764018666	3.02795537370072
chr21	40958909	40959181	unique_peak1	59	18	1.34541868775965	4.92063685732341	3.37359444961112
chr21	44521680	44521880	unique_peak1	16	2	2.2144010125585	2.6921630070004	3.03832868024006
chr22	11257161	11257522	unique_peak1	28	5	1.97414331366141	3.57203415755186	3.24127775360835
chr22	19123728	19123935	unique_peak1	18	2	2.37262155374155	2.77127327759193	3.53487848679804
chr22	20899655	20899862	unique_peak1	20	2	2.5149921408878	2.84245857116506	3.78760380288747
chr22	24825350	24825614	unique_peak1	22	2	2.64440119272941	2.90716309708586	3.75443312462699
chr22	25244678	25244878	unique_peak1	14	0	3.62131660714395	1.81065830357197	3.91338994363176
chr22	28363371	28363743	unique_peak1	52	10	1.95744737526877	4.43815530627168	5.10814226693537
chr22	31166641	31166858	unique_peak1	16	2	2.2144010125585	2.6921630070004	3.03832868024006
chr22	32507870	32508180	unique_peak1	56	14	1.61348993730236	4.7136355642597	4.20640746933198
chr22	33990965	33991231	unique_peak1	19	3	2.03054972275507	3.01527486137753	3.03427613622886
chr22	34005807	34006135	unique_peak1	39	6	2.20920959772711	3.91195972092116	4.54209996799533
chr22	34821139	34821671	unique_peak1	54	10	2.01013927534707	4.46450125631083	5.31930449647091
chr22	35494639	35494877	unique_peak1	19	3	2.03054972275507	3.01527486137753	3.03427613622886
chr22	36791838	36792178	unique_peak1	47	8	2.10599533462242	4.22292266875352	5.13708003886138
chr22	37042105	37042311	unique_peak1	10	0	3.18011543478657	1.59005771739329	3.01029995663981
chr22	37720618	37720861	unique_peak1	18	2	2.37262155374155	2.77127327759193	3.53487848679804
chr22	39304942	39305326	unique_peak1	56	16	1.43291769166054	4.80392168708061	3.58938495778628
chr22	40562087	40562338	unique_peak1	20	2	2.5149921408878	2.84245857116506	3.78760380288747
chr22	46265290	46265861	unique_peak1	111	33	1.39375451002903	5.78434009626485	6.09746073171794
chr2_KI270772v1_alt	61262	61520	unique_peak1	19	2	2.44558722203391	2.80775611173811	3.53487848679804
chr2_KI270894v1_alt	152577	152848	unique_peak1	22	2	2.64440119272941	2.90716309708586	3.75443312462699
chr3	892735	893100	unique_peak1	75	22	1.40605169246498	5.2265878022895	4.4414568823056
chr3	1583146	1583346	unique_peak1	19	3	2.03054972275507	3.01527486137753	3.03427613622886
chr3	1682262	1682893	unique_peak1	94	31	1.2470395136605	5.62351975683025	4.54122084159515
chr3	1916093	1916293	unique_peak1	10	0	3.18011543478657	1.59005771739329	3.01029995663981
chr3	2257872	2258141	unique_peak1	19	3	2.03054972275507	3.01527486137753	3.03427613622886
chr3	3096011	3096333	unique_peak1	50	10	1.90272837309053	4.41079580518256	4.69161891904143
chr3	3743201	3743503	unique_peak1	30	4	2.33204744404175	3.48795181690824	3.9780981129625
chr3	3830484	3831019	unique_peak1	66	20	1.35800094861217	5.07131789708484	3.82396535842625
chr3	3909440	3909785	unique_peak1	54	14	1.56268029837585	4.68823074479644	3.8396563824121
chr3	5565080	5565289	unique_peak1	18	3	1.95758405446271	2.97879202723135	3.03427613622886
chr3	5936128	5936380	unique_peak1	20	2	2.5149921408878	2.84245857116506	3.78760380288747
chr3	7392654	7393183	unique_peak1	52	5	2.83191649318491	4.00092074731361	7.78488400510919
chr3	7934628	7934852	unique_peak1	52	11	1.83191649318491	4.50092074731361	4.70184985774135
chr3	8065826	8066177	unique_peak1	34	6	2.01925870030098	3.81698427220809	3.65509904868667
chr3	9242806	9243033	unique_peak1	16	2	2.2144010125585	2.6921630070004	3.03832868024006
chr3	10482398	10482655	unique_peak1	25	2	2.8188052834098	2.99436514242606	4.27364484827118
chr3	10957323	10957673	unique_peak1	39	9	1.69463642489735	4.16924630733604	3.27210358356897
chr3	13941933	13942141	unique_peak1	18	3	1.95758405446271	2.97879202723135	3.03427613622886
chr3	13991644	13991852	unique_peak1	19	3	2.03054972275507	3.01527486137753	3.03427613622886
chr3	17128578	17129071	unique_peak1	54	15	1.46957089398437	4.73478544699218	3.53481770417982
chr3	18329600	18329897	unique_peak1	65	21	1.26949509162709	5.09417916445084	3.40732869296046
chr3	18445805	18446058	unique_peak1	30	4	2.33204744404175	3.48795181690824	3.9780981129625
chr3	19558275	19558518	unique_peak1	18	1	2.95758405446271	2.47879202723135	4.18809100057339
chr3	19593453	19593848	unique_peak1	42	10	1.66001039159739	4.28943681443599	3.49519823291232
chr3	20213792	20214047	unique_peak1	18	3	1.95758405446271	2.97879202723135	3.03427613622886
chr3	20614616	20614825	unique_peak1	17	2	2.29570992270281	2.73281746207256	3.28500101358144
chr3	21190577	21190824	unique_peak1	28	5	1.97414331366141	3.57203415755186	3.24127775360835
chr3	21758165	21758378	unique_peak1	14	1	2.62131660714395	2.31065830357197	3.1004765869889
chr3	21966680	21966908	unique_peak1	17	1	2.88067242342397	2.44033621171198	3.91338994363176
chr3	22082583	22082922	unique_peak1	59	11	2.00838370048208	4.5891543509622	5.73642998372103
chr3	23350924	23351284	unique_peak1	51	13	1.582427659103	4.5985687516091	3.79546561170023
chr3	26495220	26496068	unique_peak1	105	40	1.04534178631763	5.8802228977769	3.89903616648791
chr3	27263002	27263230	unique_peak1	61	17	1.47006533451645	4.90495766870054	3.98915980442696
chr3	27263325	27263917	unique_peak1	178	57	1.29023676899688	6.50309937962601	8.4440486029907
chr3	27494379	27494672	unique_peak1	30	6	1.84662061687151	3.73066523049336	3.01815507148775
chr3	28354219	28354535	unique_peak1	49	13	1.52663546286561	4.57067265349041	3.43266191012053
chr3	29051555	29051762	unique_peak1	17	2	2.29570992270281	2.73281746207256	3.28500101358144
chr3	29053894	29054182	unique_peak1	30	6	1.84662061687151	3.73066523049336	3.01815507148775
chr3	29119723	29120178	unique_peak1	50	15	1.36215999172782	4.68107999586391	3.02568725184407
chr3	30084591	30085142	unique_peak1	105	37	1.15496627749213	5.82541065218965	4.51486260054411
chr3	30162445	30162953	unique_peak1	67	21	1.31196148870165	5.11541236298812	3.72402976438215
chr3	30413746	30414003	unique_peak1	27	5	1.92422525649892	3.54707512897062	3.02403524675804
chr3	31074983	31075302	unique_peak1	41	9	1.76404134375124	4.20394876676298	3.66464198368356
chr3	31606832	31607217	unique_peak1	41	9	1.76404134375124	4.20394876676298	3.66464198368356
chr3	33133231	33133439	unique_peak1	14	1	2.62131660714395	2.31065830357197	3.1004765869889
chr3	33285312	33285512	unique_peak1	17	0	3.88067242342397	1.94033621171198	4.8164799306237
chr3	33369036	33369388	unique_peak1	44	11	1.59915058487096	4.38453779315664	3.34305003325519
chr3	33970114	33970486	unique_peak1	64	17	1.53728344485679	4.93856672387071	4.34131796804826
chr3	34766562	34767017	unique_peak1	59	19	1.27141810631587	4.9576371480453	3.1189257363273
chr3	34904145	34904933	unique_peak1	101	33	1.26071194750713	5.7178188150039	4.82954299414091
chr3	36416260	36416488	unique_peak1	15	0	3.71312385761656	1.85656192880828	4.21441993929574
chr3	36471693	36472373	unique_peak1	163	36	1.81426645033759	6.11658659079775	12.5735924887468
chr3	37618714	37619047	unique_peak1	62	13	1.85539619799952	4.73505302105737	5.53877394417364
chr3	38077835	38078103	unique_peak1	47	13	1.46856541400713	4.54163762906117	3.25519915520379
chr3	38442314	38442561	unique_peak1	19	3	2.03054972275507	3.01527486137753	3.03427613622886
chr3	39321464	39321677	unique_peak1	12	0	3.41775298710131	1.70887649355066	3.61235994796777
chr3	40442454	40442676	unique_peak1	16	2	2.2144010125585	2.6921630070004	3.03832868024006
chr3	40563244	40563617	unique_peak1	56	15	1.52038053291087	4.76019026645544	3.88696893869767
chr3	40564323	40565114	unique_peak1	179	55	1.3487877575938	6.48174880085451	9.09826274503636
chr3	40701109	40701459	unique_peak1	36	8	1.7357377710017	4.03779388694316	3.2467506969819
chr3	41788513	41788717	unique_peak1	16	1	2.79936351327965	2.39968175663983	3.64038867156802
chr3	43567529	43567789	unique_peak1	46	11	1.66100896794688	4.4154669846946	3.71898806998115
chr3	43802478	43802920	unique_peak1	80	30	1.06605427290379	5.48722344683877	3.16814290467714
chr3	45307022	45307222	unique_peak1	18	3	1.95758405446271	2.97879202723135	3.03427613622886
chr3	46247518	46247718	unique_peak1	16	2	2.2144010125585	2.6921630070004	3.03832868024006
chr3	46250259	46250523	unique_peak1	50	12	1.66172027358673	4.53129985493446	3.94331175509382
chr3	50148801	50149040	unique_peak1	18	3	1.95758405446271	2.97879202723135	3.03427613622886
chr3	53752326	53752599	unique_peak1	25	2	2.8188052834098	2.99436514242606	4.27364484827118
chr3	54036058	54036348	unique_peak1	31	6	1.8917837325886	3.75324678835191	3.22740510021752
chr3	54622234	54622490	unique_peak1	16	2	2.2144010125585	2.6921630070004	3.03832868024006
chr3	54842994	54843239	unique_peak1	32	5	2.15794941251359	3.66393720697795	3.91086220464714
chr3	56213172	56213557	unique_peak1	71	22	1.32914006142625	5.18813198677014	3.94835329416591
chr3	56543008	56543793	unique_peak1	101	37	1.10024727531388	5.79805115110053	3.95124294154039
chr3	56581871	56582165	unique_peak1	50	13	1.55480506967022	4.58475745689271	3.6127884365767
chr3	56682287	56682619	unique_peak1	41	8	1.91604443719629	4.12794722004046	4.06282269221159
chr3	57208486	57208862	unique_peak1	43	12	1.45170531070477	4.42629237349348	3.02795537370072
chr3	57343569	57343801	unique_peak1	13	0	3.52317296019043	1.76158648009522	3.61235994796777
chr3	58933232	58933680	unique_peak1	70	17	1.66288132587773	5.00136566438117	5.256600851469
chr3	59839309	59839514	unique_peak1	17	1	2.88067242342397	2.44033621171198	3.91338994363176
chr3	60965630	60966177	unique_peak1	95	25	1.56149541495329	5.48118742561774	6.33715808875654
chr3	61211675	61211889	unique_peak1	28	2	2.97414331366141	3.07203415755186	5.06563262809273
chr3	63216104	63216372	unique_peak1	54	16	1.38210805273403	4.77851686761735	3.25159220037128
chr3	68810921	68811396	unique_peak1	68	18	1.54423265845515	5.02004384267116	4.56850390438427
chr3	70690468	70691075	unique_peak1	78	22	1.4611238083742	5.25412386024411	4.7797245350517
chr3	71668991	71669458	unique_peak1	56	15	1.52038053291087	4.76019026645544	3.88696893869767
chr3	74197614	74197861	unique_peak1	30	5	2.06901303820796	3.61946901982514	3.46164246247458
chr3	74454596	74454849	unique_peak1	24	3	2.34797558789357	3.17398779394678	3.35694334496952
chr3	75883638	75883938	unique_peak1	43	7	2.15214502884587	4.07607251442293	4.94875252701509
chr3	76612413	76612716	unique_peak1	26	3	2.45745410484249	3.22872705242125	3.8429424127101
chr3	77216241	77216673	unique_peak1	99	26	1.56511767978939	5.53744634205816	6.56429382457711
chr3	77896112	77896928	unique_peak1	102	30	1.40785681926029	5.65812472001702	5.75034450802421
chr3	78387501	78387760	unique_peak1	16	1	2.79936351327965	2.39968175663983	3.64038867156802
chr3	78584569	78585086	unique_peak1	100	27	1.52680479118634	5.57075731765078	6.43661209624667
chr3	80479460	80479727	unique_peak1	26	3	2.45745410484249	3.22872705242125	3.8429424127101
chr3	80932328	80932607	unique_peak1	27	5	1.92422525649892	3.54707512897062	3.02403524675804
chr3	83292701	83292924	unique_peak1	20	2	2.5149921408878	2.84245857116506	3.78760380288747
chr3	86093547	86093959	unique_peak1	36	6	2.09830785038641	3.85650884725081	4.0937649558367
chr3	86156906	86157140	unique_peak1	18	3	1.95758405446271	2.97879202723135	3.03427613622886
chr3	87021737	87021937	unique_peak1	16	2	2.2144010125585	2.6921630070004	3.03832868024006
chr3	87107165	87107626	unique_peak1	62	17	1.49282611861481	4.91633806074972	4.16417428121602
chr3	90419455	90419843	unique_peak1	41	8	1.91604443719629	4.12794722004046	4.06282269221159
chr3	91355454	91355976	unique_peak1	52	15	1.41687899390607	4.70843949695303	3.36245859328196
chr3	91460073	91460322	unique_peak1	19	3	2.03054972275507	3.01527486137753	3.03427613622886
chr3	94618904	94619210	unique_peak1	39	7	2.01656451978471	4.00828225989236	4.07016573886257
chr3	94837458	94837779	unique_peak1	50	12	1.66172027358673	4.53129985493446	3.94331175509382
chr3	97274620	97274878	unique_peak1	37	9	1.62167075660499	4.13276347318986	3.08022526292111
chr3	97332278	97332518	unique_peak1	20	1	3.09995464160896	2.54997732080448	4.46429741251234
chr3	97403513	97403713	unique_peak1	16	2	2.2144010125585	2.6921630070004	3.03832868024006
chr3	98803942	98804385	unique_peak1	68	22	1.26859821584172	5.15786106397787	3.47380072378139
chr3	99138343	99138950	unique_peak1	71	24	1.20884582770853	5.24827910362899	3.45664717237458
chr3	99140469	99140742	unique_peak1	56	18	1.27245301946729	4.88415402317723	3.05319673240193
chr3	100392327	100392534	unique_peak1	18	3	1.95758405446271	2.97879202723135	3.03427613622886
chr3	101005548	101005815	unique_peak1	27	4	2.18725966233272	3.41555792605372	3.50999844001529
chr3	101449250	101449469	unique_peak1	29	5	2.02236890345243	3.59614695244737	3.24127775360835
chr3	101485420	101485748	unique_peak1	36	7	1.90566277244401	3.95283138622201	3.64499996644214
chr3	101601808	101602022	unique_peak1	12	0	3.41775298710131	1.70887649355066	3.61235994796777
chr3	101750258	101750548	unique_peak1	38	8	1.81062446410717	4.0752372334959	3.64934937127727
chr3	104694207	104694627	unique_peak1	35	8	1.6967622190113	4.01830611094796	3.04993787975775
chr3	104822148	104822376	unique_peak1	12	0	3.41775298710131	1.70887649355066	3.61235994796777
chr3	105109929	105110265	unique_peak1	31	4	2.37721055975885	3.51053337476679	4.21583923654667
chr3	106922859	106923350	unique_peak1	72	25	1.17188355743009	5.28638149685613	3.37685850592781
chr3	108371788	108372111	unique_peak1	51	11	1.80482008043944	4.48737254094088	4.50078841046546
chr3	110703443	110703665	unique_peak1	27	5	1.92422525649892	3.54707512897062	3.02403524675804
chr3	112381349	112381785	unique_peak1	56	17	1.35045553146856	4.84515276717659	3.31195702770221
chr3	112419198	112419555	unique_peak1	83	28	1.21400324054068	5.46498261539791	3.88257373983915
chr3	112964084	112965029	unique_peak1	137	37	1.53024745548479	6.01305124118598	8.53345030817094
chr3	114990005	114990251	unique_peak1	28	4	2.23717771949521	3.44051695463497	3.74275476306371
chr3	116105648	116106013	unique_peak1	79	26	1.24769181465089	5.37873340948891	3.8967291380931
chr3	116106349	116106658	unique_peak1	81	25	1.3372653007958	5.36907236853899	4.46039286243102
chr3	116735336	116735580	unique_peak1	20	1	3.09995464160896	2.54997732080448	4.46429741251234
chr3	117364648	117364895	unique_peak1	15	1	2.71312385761656	2.35656192880828	3.36932189928148
chr3	118093091	118093519	unique_peak1	43	8	1.98222002740355	4.16103501514409	4.4860419630448
chr3	119166965	119167165	unique_peak1	19	3	2.03054972275507	3.01527486137753	3.03427613622886
chr3	119633251	119633534	unique_peak1	34	5	2.24165112163742	3.70578806153987	4.1393347358673
chr3	119795131	119795634	unique_peak1	62	13	1.85539619799952	4.73505302105737	5.53877394417364
chr3	120749154	120749440	unique_peak1	31	6	1.8917837325886	3.75324678835191	3.22740510021752
chr3	122036839	122037191	unique_peak1	40	10	1.59225860326995	4.25556092027227	3.11713623526325
chr3	123891616	123892189	unique_peak1	82	18	1.80702036700992	5.15143769694854	6.63289443986318
chr3	124166894	124167094	unique_peak1	14	1	2.62131660714395	2.31065830357197	3.1004765869889
chr3	125869079	125869279	unique_peak1	18	3	1.95758405446271	2.97879202723135	3.03427613622886
chr3	129247815	129248054	unique_peak1	46	13	1.43861654661043	4.52666319536282	3.08052104495994
chr3	131297917	131298382	unique_peak1	57	17	1.3751956099699	4.85752280642726	3.47766236959939
chr3	131321012	131321230	unique_peak1	14	1	2.62131660714395	2.31065830357197	3.1004765869889
chr3	131333982	131334228	unique_peak1	32	5	2.15794941251359	3.66393720697795	3.91086220464714
chr3	133312018	133312774	unique_peak1	101	27	1.54081986669986	5.57776485540754	6.43661209624667
chr3	136466941	136467359	unique_peak1	42	8	1.94951700879238	4.1446835058385	4.27327766748815
chr3	137445001	137445329	unique_peak1	35	5	2.28172471973246	3.72582486058738	4.37015862955249
chr3	137599450	137599823	unique_peak1	59	16	1.5058833599529	4.84040452122679	3.936930499713
chr3	138566604	138566819	unique_peak1	11	0	3.30389074200544	1.65194537100272	3.31132995230379
chr3	140173423	140173888	unique_peak1	82	27	1.2475929583959	5.43115140125555	3.96462675495423
chr3	140886483	140887073	unique_peak1	96	33	1.18921354975013	5.68206961612541	4.37884789487467
chr3	141211079	141211406	unique_peak1	53	10	1.98403728323484	4.45145026025472	5.31930449647091
chr3	141809466	141809733	unique_peak1	18	3	1.95758405446271	2.97879202723135	3.03427613622886
chr3	143393996	143394390	unique_peak1	50	14	1.4552693961193	4.63452529366817	3.30766246000401
chr3	145112535	145112888	unique_peak1	65	21	1.26949509162709	5.09417916445084	3.40732869296046
chr3	145713577	145714059	unique_peak1	91	30	1.24719697712298	5.57779479894836	4.47346715932702
chr3	146366460	146367018	unique_peak1	118	37	1.31952949349887	5.90769226019302	6.02843679705668
chr3	146685224	146685657	unique_peak1	51	11	1.80482008043944	4.48737254094088	4.50078841046546
chr3	146962430	146962662	unique_peak1	25	3	2.40376778413095	3.20188389206548	3.59864904409227
chr3	147285833	147286399	unique_peak1	85	17	1.93553180582202	5.13769090435332	7.62096174012085
chr3	150716204	150716562	unique_peak1	56	18	1.27245301946729	4.88415402317723	3.05319673240193
chr3	151221603	151222063	unique_peak1	72	24	1.22846708579645	5.25808973267295	3.60837645652532
chr3	151613314	151613661	unique_peak1	35	5	2.28172471973246	3.72582486058738	4.37015862955249
chr3	151862298	151862569	unique_peak1	28	5	1.97414331366141	3.57203415755186	3.24127775360835
chr3	152562960	152563299	unique_peak1	33	7	1.7853783103093	3.89268915515465	3.23080944932562
chr3	152563755	152564027	unique_peak1	26	4	2.13552600995513	3.38969109986493	3.28004177908661
chr3	152700513	152700997	unique_peak1	77	14	2.05967366697061	4.93672742909382	7.62480093858041
chr3	152847316	152847765	unique_peak1	65	18	1.4809991968208	4.98842711185399	4.21634310945363
chr3	153520791	153521005	unique_peak1	15	1	2.71312385761656	2.35656192880828	3.36932189928148
chr3	154087939	154088444	unique_peak1	77	24	1.3227080728044	5.30521022617692	4.23598905726475
chr3	154088890	154089273	unique_peak1	48	14	1.39836106121507	4.60607112621605	3.13557888369249
chr3	156073082	156073592	unique_peak1	74	21	1.45134044770444	5.18510184248952	4.55285332770673
chr3	156364502	156364733	unique_peak1	18	2	2.37262155374155	2.77127327759193	3.53487848679804
chr3	157904256	157904508	unique_peak1	21	2	2.58116773109506	2.87554636626869	3.49799507885145
chr3	157921237	157921437	unique_peak1	16	0	3.79936351327965	1.89968175663983	4.51544993495972
chr3	158010066	158010493	unique_peak1	48	9	1.98332356193623	4.31358987585548	4.90247409987431
chr3	158424301	158424773	unique_peak1	60	16	1.52939660038085	4.85216114144077	4.11413917592912
chr3	158556141	158556500	unique_peak1	47	9	1.95399224117737	4.29892421547605	4.69059265249427
chr3	159279039	159279400	unique_peak1	30	6	1.84662061687151	3.73066523049336	3.01815507148775
chr3	159499138	159499373	unique_peak1	19	2	2.44558722203391	2.80775611173811	3.53487848679804
chr3	159755984	159756403	unique_peak1	56	15	1.52038053291087	4.76019026645544	3.88696893869767
chr3	160940425	160940824	unique_peak1	46	12	1.54553175052695	4.47320559340457	3.38598118607238
chr3	161501867	161502110	unique_peak1	19	3	2.03054972275507	3.01527486137753	3.03427613622886
chr3	161897863	161898121	unique_peak1	20	2	2.5149921408878	2.84245857116506	3.78760380288747
chr3	162723120	162723356	unique_peak1	39	8	1.8466395183424	4.09324476061351	3.64934937127727
chr3	165961320	165961807	unique_peak1	52	15	1.41687899390607	4.70843949695303	3.36245859328196
chr3	168388106	168388511	unique_peak1	42	10	1.66001039159739	4.28943681443599	3.49519823291232
chr3	169115314	169115614	unique_peak1	22	3	2.22936369345056	3.11468184672528	3.11807310444576
chr3	170684250	170684844	unique_peak1	107	32	1.38508957954333	5.73693890913012	5.87215873507473
chr3	170818991	170819379	unique_peak1	74	25	1.21033234820065	5.30560589224141	3.52554618120705
chr3	170919104	170919688	unique_peak1	114	40	1.16126714803027	5.93818557863322	4.87211027304693
chr3	171052706	171053234	unique_peak1	79	19	1.680651221927	5.16225370585086	5.89487472163278
chr3	171580675	171580948	unique_peak1	55	15	1.49520255424972	4.74760127712486	3.70968671820992
chr3	173842528	173843042	unique_peak1	77	24	1.3227080728044	5.30521022617692	4.23598905726475
chr3	174108639	174108886	unique_peak1	17	2	2.29570992270281	2.73281746207256	3.28500101358144
chr3	176453660	176454085	unique_peak1	78	25	1.28424604629012	5.34256274128615	3.98414929725606
chr3	177667426	177667756	unique_peak1	85	27	1.29810188520673	5.45640586466097	4.42928010077091
chr3	179383323	179383551	unique_peak1	16	2	2.2144010125585	2.6921630070004	3.03832868024006
chr3	181970849	181971082	unique_peak1	19	3	2.03054972275507	3.01527486137753	3.03427613622886
chr3	183113043	183113295	unique_peak1	32	7	1.74291191323474	3.87145595661737	3.02827458119513
chr3	184675282	184675672	unique_peak1	53	14	1.53657830626362	4.67517974874033	3.8396563824121
chr3	185578866	185579066	unique_peak1	22	3	2.22936369345056	3.11468184672528	3.11807310444576
chr3	186151905	186152112	unique_peak1	16	2	2.2144010125585	2.6921630070004	3.03832868024006
chr3	186725467	186725721	unique_peak1	18	2	2.37262155374155	2.77127327759193	3.53487848679804
chr3	186923580	186923893	unique_peak1	52	15	1.41687899390607	4.70843949695303	3.36245859328196
chr3	187031376	187031599	unique_peak1	12	0	3.41775298710131	1.70887649355066	3.61235994796777
chr3	187075507	187075832	unique_peak1	35	8	1.6967622190113	4.01830611094796	3.04993787975775
chr3	187427940	187428738	unique_peak1	109	37	1.20765817757043	5.8517566022288	4.9539667673482
chr3	187468000	187468228	unique_peak1	64	13	1.8998535242415	4.75728168417835	5.74204898103558
chr3	190348636	190348837	unique_peak1	15	1	2.71312385761656	2.35656192880828	3.36932189928148
chr3	190800858	190801395	unique_peak1	85	24	1.46160061748961	5.37465649851953	5.23356243884743
chr3	190921570	190921926	unique_peak1	75	21	1.4701820298847	5.19452263357965	4.72447886971477
chr3	190972949	190973184	unique_peak1	15	1	2.71312385761656	2.35656192880828	3.36932189928148
chr3	191895636	191896010	unique_peak1	65	22	1.20536475420738	5.1262443331607	3.16860498301544
chr3	192457915	192458498	unique_peak1	92	29	1.30988142176877	5.5618313064929	4.71757460358329
chr3	192687589	192687857	unique_peak1	26	1	3.45745410484249	2.72872705242125	5.43827864561946
chr3	192774632	192774839	unique_peak1	17	1	2.88067242342397	2.44033621171198	3.91338994363176
chr3	193471889	193472112	unique_peak1	24	3	2.34797558789357	3.17398779394678	3.35694334496952
chr3	193606297	193606521	unique_peak1	31	5	2.11417615392505	3.64205057768368	3.68490442130631
chr3	197870369	197870569	unique_peak1	63	5	3.1001909509547	4.1350579761985	9.84110924317454
chr4	512576	512823	unique_peak1	18	2	2.37262155374155	2.77127327759193	3.53487848679804
chr4	1434846	1435269	unique_peak1	44	0	5.18411308559212	2.59205654279606	NA
chr4	2479020	2479264	unique_peak1	36	8	1.7357377710017	4.03779388694316	3.2467506969819
chr4	3506224	3506668	unique_peak1	63	21	1.22572183303856	5.07229253515658	3.09993411082635
chr4	3931140	3931467	unique_peak1	43	12	1.45170531070477	4.42629237349348	3.02795537370072
chr4	5114067	5114322	unique_peak1	18	3	1.95758405446271	2.97879202723135	3.03427613622886
chr4	5176345	5176742	unique_peak1	50	13	1.55480506967022	4.58475745689271	3.6127884365767
chr4	5485618	5486029	unique_peak1	71	8	2.68277701604095	4.51131350946279	9.58265348630933
chr4	6636225	6636430	unique_peak1	11	0	3.30389074200544	1.65194537100272	3.31132995230379
chr4	7543610	7544047	unique_peak1	50	15	1.36215999172782	4.68107999586391	3.02568725184407
chr4	8358541	8358819	unique_peak1	27	5	1.92422525649892	3.54707512897062	3.02403524675804
chr4	8483877	8484203	unique_peak1	57	18	1.29719309796863	4.8965240624279	3.21211594687538
chr4	8769853	8770061	unique_peak1	39	4	2.69463642489735	3.66924630733604	5.68425908349381
chr4	9210955	9211411	unique_peak1	74	27	1.10341714428414	5.35906349419967	3.08836129592182
chr4	9215679	9216087	unique_peak1	88	34	1.02495063710544	5.64175833549769	3.19392907652954
chr4	9680453	9680700	unique_peak1	19	2	2.44558722203391	2.80775611173811	3.53487848679804
chr4	9846255	9846517	unique_peak1	19	3	2.03054972275507	3.01527486137753	3.03427613622886
chr4	10768438	10768746	unique_peak1	35	8	1.6967622190113	4.01830611094796	3.04993787975775
chr4	12130200	12130575	unique_peak1	37	9	1.62167075660499	4.13276347318986	3.08022526292111
chr4	12345583	12345801	unique_peak1	18	2	2.37262155374155	2.77127327759193	3.53487848679804
chr4	12367763	12368199	unique_peak1	45	12	1.51493877233912	4.45790910431065	3.2055306048522
chr4	13030548	13030875	unique_peak1	35	6	2.05933229839601	3.83702107125561	3.87314773301527
chr4	14439402	14439643	unique_peak1	16	2	2.2144010125585	2.6921630070004	3.03832868024006
chr4	15807558	15807758	unique_peak1	17	2	2.29570992270281	2.73281746207256	3.28500101358144
chr4	17860411	17860804	unique_peak1	51	11	1.80482008043944	4.48737254094088	4.50078841046546
chr4	18842629	18843013	unique_peak1	37	7	1.94359885149235	3.97179942574618	3.85629194841873
chr4	19718434	19718863	unique_peak1	30	6	1.84662061687151	3.73066523049336	3.01815507148775
chr4	20083497	20083697	unique_peak1	12	0	3.41775298710131	1.70887649355066	3.61235994796777
chr4	20630091	20630362	unique_peak1	51	14	1.48289198555208	4.64833658838456	3.48244293670685
chr4	20782193	20782557	unique_peak1	50	12	1.66172027358673	4.53129985493446	3.94331175509382
chr4	21199971	21200183	unique_peak1	27	4	2.18725966233272	3.41555792605372	3.50999844001529
chr4	21953904	21954196	unique_peak1	31	6	1.8917837325886	3.75324678835191	3.22740510021752
chr4	22548507	22548707	unique_peak1	10	0	3.18011543478657	1.59005771739329	3.01029995663981
chr4	22890408	22890644	unique_peak1	25	4	2.08183968924359	3.36284793950916	3.05312482518673
chr4	25618454	25618723	unique_peak1	26	4	2.13552600995513	3.38969109986493	3.28004177908661
chr4	27908996	27909236	unique_peak1	17	2	2.29570992270281	2.73281746207256	3.28500101358144
chr4	28117290	28117648	unique_peak1	43	10	1.69271341020857	4.30578832374158	3.68843956647704
chr4	33069217	33069505	unique_peak1	17	2	2.29570992270281	2.73281746207256	3.28500101358144
chr4	33361240	33361538	unique_peak1	31	6	1.8917837325886	3.75324678835191	3.22740510021752
chr4	33556834	33557040	unique_peak1	11	0	3.30389074200544	1.65194537100272	3.31132995230379
chr4	33557966	33558209	unique_peak1	28	5	1.97414331366141	3.57203415755186	3.24127775360835
chr4	34263231	34263486	unique_peak1	19	3	2.03054972275507	3.01527486137753	3.03427613622886
chr4	36975766	36976022	unique_peak1	26	4	2.13552600995513	3.38969109986493	3.28004177908661
chr4	37192810	37193017	unique_peak1	19	2	2.44558722203391	2.80775611173811	3.53487848679804
chr4	38029367	38029567	unique_peak1	17	2	2.29570992270281	2.73281746207256	3.28500101358144
chr4	38478973	38479260	unique_peak1	32	6	1.93555699117714	3.77513341764617	3.43978897119959
chr4	41920738	41921158	unique_peak1	67	19	1.44946501245158	5.04666060111315	4.27036875499349
chr4	43896667	43897202	unique_peak1	83	25	1.37154451752716	5.38621197690467	4.62282147871545
chr4	44265948	44266353	unique_peak1	57	16	1.45765777016188	4.81629172633128	3.76198415239266
chr4	44975903	44976103	unique_peak1	18	3	1.95758405446271	2.97879202723135	3.03427613622886
chr4	45219807	45220007	unique_peak1	18	3	1.95758405446271	2.97879202723135	3.03427613622886
chr4	45535338	45535567	unique_peak1	20	2	2.5149921408878	2.84245857116506	3.78760380288747
chr4	46902639	46902881	unique_peak1	13	0	3.52317296019043	1.76158648009522	3.61235994796777
chr4	48868083	48868310	unique_peak1	31	6	1.8917837325886	3.75324678835191	3.22740510021752
chr4	51952689	51952992	unique_peak1	50	11	1.77719749100667	4.47356124622449	4.30187356343108
chr4	52324967	52325243	unique_peak1	38	6	2.17319454349188	3.89395219380354	4.54209996799533
chr4	53466331	53466769	unique_peak1	44	11	1.59915058487096	4.38453779315664	3.34305003325519
chr4	54044226	54044601	unique_peak1	42	8	1.94951700879238	4.1446835058385	4.27327766748815
chr4	54045379	54046014	unique_peak1	95	30	1.3077388227075	5.60806572174063	4.94059879926354
chr4	54131454	54131659	unique_peak1	16	0	3.79936351327965	1.89968175663983	4.51544993495972
chr4	56539409	56539626	unique_peak1	22	3	2.22936369345056	3.11468184672528	3.11807310444576
chr4	57537343	57537968	unique_peak1	75	21	1.4701820298847	5.19452263357965	4.72447886971477
chr4	57692968	57693218	unique_peak1	24	1	3.34797558789357	2.67398779394678	4.8766546284749
chr4	57792192	57792440	unique_peak1	10	0	3.18011543478657	1.59005771739329	3.01029995663981
chr4	58308200	58308505	unique_peak1	32	3	2.74291191323474	3.37145595661737	5.09647762044519
chr4	59892159	59892444	unique_peak1	36	8	1.7357377710017	4.03779388694316	3.2467506969819
chr4	59892504	59892835	unique_peak1	61	16	1.55252749470842	4.86372658860455	4.29352990301916
chr4	60049524	60049738	unique_peak1	29	5	2.02236890345243	3.59614695244737	3.24127775360835
chr4	60698371	60698765	unique_peak1	25	3	2.40376778413095	3.20188389206548	3.59864904409227
chr4	60975519	60976045	unique_peak1	67	24	1.12753691756422	5.20762464855683	3.01487716443559
chr4	62093537	62093770	unique_peak1	12	0	3.41775298710131	1.70887649355066	3.61235994796777
chr4	62309646	62309961	unique_peak1	36	8	1.7357377710017	4.03779388694316	3.2467506969819
chr4	65507149	65507375	unique_peak1	17	2	2.29570992270281	2.73281746207256	3.28500101358144
chr4	66561399	66561886	unique_peak1	52	16	1.32941615265573	4.7521709175782	3.08659436536937
chr4	70330605	70331122	unique_peak1	76	23	1.36324642772822	5.26658571458527	4.33599591868387
chr4	71057621	71058188	unique_peak1	97	34	1.16198343690827	5.7102747353991	4.15763316026372
chr4	71075657	71075969	unique_peak1	38	8	1.81062446410717	4.0752372334959	3.64934937127727
chr4	71409840	71410473	unique_peak1	88	28	1.29625265892283	5.50610732458899	4.49488293787716
chr4	71996623	71996909	unique_peak1	27	4	2.18725966233272	3.41555792605372	3.50999844001529
chr4	72593722	72594266	unique_peak1	127	48	1.05645840459029	6.14293904641035	4.61863740065277
chr4	72884007	72884628	unique_peak1	88	30	1.20003734366353	5.55421498221864	4.0215812063234
chr4	72924402	72924658	unique_peak1	25	4	2.08183968924359	3.36284793950916	3.05312482518673
chr4	74575220	74575423	unique_peak1	17	2	2.29570992270281	2.73281746207256	3.28500101358144
chr4	75057258	75057558	unique_peak1	26	1	3.45745410484249	2.72872705242125	5.43827864561946
chr4	75390930	75391400	unique_peak1	37	8	1.77367385005004	4.05676192646733	3.44661255732379
chr4	77685615	77686088	unique_peak1	48	13	1.49789673476599	4.5563032894406	3.43266191012053
chr4	78114788	78114988	unique_peak1	14	1	2.62131660714395	2.31065830357197	3.1004765869889
chr4	78731287	78731559	unique_peak1	23	1	3.28990553903509	2.64495276951754	4.8766546284749
chr4	81855455	81855660	unique_peak1	19	2	2.44558722203391	2.80775611173811	3.53487848679804
chr4	82083697	82084020	unique_peak1	37	9	1.62167075660499	4.13276347318986	3.08022526292111
chr4	82111265	82111691	unique_peak1	46	13	1.43861654661043	4.52666319536282	3.08052104495994
chr4	83346913	83347155	unique_peak1	18	3	1.95758405446271	2.97879202723135	3.03427613622886
chr4	86379722	86380200	unique_peak1	81	29	1.13081442332838	5.47229780727271	3.5145787661347
chr4	87797044	87797557	unique_peak1	47	13	1.46856541400713	4.54163762906117	3.25519915520379
chr4	87925639	87925894	unique_peak1	45	12	1.51493877233912	4.45790910431065	3.2055306048522
chr4	88154465	88155042	unique_peak1	75	27	1.12225872646439	5.3684842852898	3.22913603282893
chr4	88590216	88590436	unique_peak1	34	6	2.01925870030098	3.81698427220809	3.65509904868667
chr4	89161858	89162123	unique_peak1	19	3	2.03054972275507	3.01527486137753	3.03427613622886
chr4	90911549	90912145	unique_peak1	88	27	1.3468787319928	5.480794288054	4.74797854421664
chr4	91138028	91138326	unique_peak1	30	6	1.84662061687151	3.73066523049336	3.01815507148775
chr4	91626359	91626678	unique_peak1	54	16	1.38210805273403	4.77851686761735	3.25159220037128
chr4	91627887	91628495	unique_peak1	138	25	2.08800618824437	5.74444281226327	13.0591687297358
chr4	91655456	91656158	unique_peak1	128	47	1.0972759879617	6.13360049470201	4.95267395452048
chr4	91820574	91820789	unique_peak1	14	1	2.62131660714395	2.31065830357197	3.1004765869889
chr4	92129556	92129802	unique_peak1	19	1	3.03054972275507	2.51527486137753	4.18809100057339
chr4	92440261	92440618	unique_peak1	77	29	1.05967366697061	5.43672742909382	3.09530603560454
chr4	93977877	93978393	unique_peak1	61	19	1.3180622410714	4.98095921542306	3.43633107051274
chr4	94084966	94085285	unique_peak1	60	15	1.61685944163119	4.8084297208156	4.4324081904224
chr4	94764761	94764977	unique_peak1	12	0	3.41775298710131	1.70887649355066	3.61235994796777
chr4	97364187	97364642	unique_peak1	45	10	1.75594687184291	4.33740505455875	3.88430425937119
chr4	97625320	97625573	unique_peak1	15	0	3.71312385761656	1.85656192880828	4.21441993929574
chr4	101129096	101129761	unique_peak1	110	43	1.00902763225489	5.96394543476474	3.85608468545678
chr4	102368418	102368815	unique_peak1	62	19	1.34082302516976	4.99233960747224	3.59866429024318
chr4	102735941	102736230	unique_peak1	30	5	2.06901303820796	3.61946901982514	3.46164246247458
chr4	103314182	103314764	unique_peak1	79	29	1.09568872120584	5.45473495621144	3.23296565093675
chr4	103389816	103390238	unique_peak1	46	11	1.66100896794688	4.4154669846946	3.71898806998115
chr4	103554979	103555413	unique_peak1	97	36	1.08181308822429	5.75035990974109	3.74156548647979
chr4	103936951	103937298	unique_peak1	27	4	2.18725966233272	3.41555792605372	3.50999844001529
chr4	104201295	104201514	unique_peak1	24	3	2.34797558789357	3.17398779394678	3.35694334496952
chr4	104666967	104667413	unique_peak1	50	15	1.36215999172782	4.68107999586391	3.02568725184407
chr4	104841105	104841551	unique_peak1	57	13	1.73776568935461	4.67623776673491	4.74361761545184
chr4	105860623	105861050	unique_peak1	77	21	1.50713264394183	5.21299794060821	5.07314940722831
chr4	106339163	106339397	unique_peak1	16	2	2.2144010125585	2.6921630070004	3.03832868024006
chr4	107210134	107210334	unique_peak1	20	2	2.5149921408878	2.84245857116506	3.78760380288747
chr4	107740340	107740664	unique_peak1	34	6	2.01925870030098	3.81698427220809	3.65509904868667
chr4	108439501	108439898	unique_peak1	73	23	1.3067150687525	5.23832003509741	3.85276265993682
chr4	108836864	108837064	unique_peak1	18	1	2.95758405446271	2.47879202723135	4.18809100057339
chr4	108994640	108994966	unique_peak1	43	10	1.69271341020857	4.30578832374158	3.68843956647704
chr4	110760783	110761237	unique_peak1	67	21	1.31196148870165	5.11541236298812	3.72402976438215
chr4	111600089	111600373	unique_peak1	17	2	2.29570992270281	2.73281746207256	3.28500101358144
chr4	112012150	112012446	unique_peak1	30	6	1.84662061687151	3.73066523049336	3.01815507148775
chr4	112795452	112795979	unique_peak1	78	27	1.17733084237361	5.39602034324441	3.51718000375138
chr4	114415455	114415878	unique_peak1	61	19	1.3180622410714	4.98095921542306	3.43633107051274
chr4	115978677	115979032	unique_peak1	57	17	1.3751956099699	4.85752280642726	3.47766236959939
chr4	117602580	117602780	unique_peak1	16	1	2.79936351327965	2.39968175663983	3.64038867156802
chr4	119577221	119577903	unique_peak1	89	30	1.21593157223489	5.56216209650432	4.1704494183157
chr4	123238277	123238666	unique_peak1	55	12	1.79476283610863	4.59782113619541	4.71961104764085
chr4	123869702	123869927	unique_peak1	18	2	2.37262155374155	2.77127327759193	3.53487848679804
chr4	124615390	124615724	unique_peak1	42	11	1.53447950951353	4.35220225547792	3.15925062785482
chr4	125454468	125454749	unique_peak1	22	3	2.22936369345056	3.11468184672528	3.11807310444576
chr4	125636865	125637269	unique_peak1	46	13	1.43861654661043	4.52666319536282	3.08052104495994
chr4	128346692	128346996	unique_peak1	40	10	1.59225860326995	4.25556092027227	3.11713623526325
chr4	129880518	129880718	unique_peak1	11	0	3.30389074200544	1.65194537100272	3.31132995230379
chr4	131137139	131137441	unique_peak1	27	5	1.92422525649892	3.54707512897062	3.02403524675804
chr4	131865716	131866061	unique_peak1	48	11	1.72028915610244	4.44510707877237	4.10519998339124
chr4	132495248	132495648	unique_peak1	55	9	2.17327445936236	4.40856532456854	5.99013243592305
chr4	134015928	134016134	unique_peak1	24	3	2.34797558789357	3.17398779394678	3.35694334496952
chr4	134925264	134925518	unique_peak1	17	2	2.29570992270281	2.73281746207256	3.28500101358144
chr4	136651637	136651859	unique_peak1	10	0	3.18011543478657	1.59005771739329	3.01029995663981
chr4	138657681	138658077	unique_peak1	67	20	1.37907568456018	5.08185526505885	3.98923275154812
chr4	138932938	138933205	unique_peak1	48	14	1.39836106121507	4.60607112621605	3.13557888369249
chr4	140218147	140218409	unique_peak1	57	15	1.54512061141221	4.77256030570611	4.06657318675301
chr4	142643848	142644178	unique_peak1	37	7	1.94359885149235	3.97179942574618	3.85629194841873
chr4	144482943	144483306	unique_peak1	52	14	1.50998839829755	4.66188479475729	3.65980906459644
chr4	145407776	145407984	unique_peak1	18	3	1.95758405446271	2.97879202723135	3.03427613622886
chr4	145836503	145836834	unique_peak1	98	32	1.26131427232446	5.67505125552068	4.76184838722877
chr4	145844347	145844607	unique_peak1	16	1	2.79936351327965	2.39968175663983	3.64038867156802
chr4	147292891	147293443	unique_peak1	117	28	1.69747156371443	5.70671677698479	8.48523324030423
chr4	147984963	147985219	unique_peak1	34	7	1.82661362235858	3.91330681117929	3.23080944932562
chr4	148590033	148590346	unique_peak1	44	9	1.86218499070475	4.25302059023974	4.06788929322894
chr4	148926818	148927052	unique_peak1	20	2	2.5149921408878	2.84245857116506	3.78760380288747
chr4	149671633	149671883	unique_peak1	17	1	2.88067242342397	2.44033621171198	3.91338994363176
chr4	150122528	150122808	unique_peak1	37	8	1.77367385005004	4.05676192646733	3.44661255732379
chr4	152046244	152046461	unique_peak1	16	1	2.79936351327965	2.39968175663983	3.64038867156802
chr4	152281429	152281800	unique_peak1	30	5	2.06901303820796	3.61946901982514	3.46164246247458
chr4	155021041	155021552	unique_peak1	94	34	1.11775649671553	5.68816126530273	3.87325034407395
chr4	156603851	156604051	unique_peak1	20	2	2.5149921408878	2.84245857116506	3.78760380288747
chr4	157162680	157163172	unique_peak1	63	20	1.29283602889709	5.03873543722731	3.34149582302667
chr4	157926954	157927473	unique_peak1	60	19	1.29493134674383	4.96939376825928	3.27638997629153
chr4	158464380	158464635	unique_peak1	31	4	2.37721055975885	3.51053337476679	4.21583923654667
chr4	158953221	158953770	unique_peak1	71	23	1.2677395167621	5.21883225910221	3.69573697033081
chr4	159805890	159806552	unique_peak1	100	38	1.0487574943817	5.8097809660531	3.75257427457601
chr4	159886386	159886617	unique_peak1	38	9	1.65862137066212	4.15123878021842	3.27210358356897
chr4	160112272	160112792	unique_peak1	43	10	1.69271341020857	4.30578832374158	3.68843956647704
chr4	161002500	161002931	unique_peak1	42	7	2.11944201023469	4.05972100511734	4.7258874491988
chr4	163094560	163094857	unique_peak1	85	23	1.52049430654318	5.34520965399274	5.52763697023442
chr4	163596229	163596553	unique_peak1	32	4	2.42098381834738	3.53242000406105	4.45580894998946
chr4	164061482	164061708	unique_peak1	18	3	1.95758405446271	2.97879202723135	3.03427613622886
chr4	164241665	164241884	unique_peak1	28	5	1.97414331366141	3.57203415755186	3.24127775360835
chr4	164882163	164882366	unique_peak1	22	3	2.22936369345056	3.11468184672528	3.11807310444576
chr4	166469139	166469339	unique_peak1	11	0	3.30389074200544	1.65194537100272	3.31132995230379
chr4	166719228	166719588	unique_peak1	60	16	1.52939660038085	4.85216114144077	4.11413917592912
chr4	167280855	167281179	unique_peak1	63	16	1.59769061042552	4.8863081464631	4.47502662768491
chr4	167925150	167925577	unique_peak1	60	17	1.44693444018888	4.89339222153675	3.81634954855125
chr4	168368557	168368995	unique_peak1	65	19	1.40699861537703	5.02542740257588	3.93018944736487
chr4	169453117	169453630	unique_peak1	61	17	1.47006533451645	4.90495766870054	3.98915980442696
chr4	170126095	170126296	unique_peak1	17	2	2.29570992270281	2.73281746207256	3.28500101358144
chr4	171650920	171651328	unique_peak1	38	5	2.39558696482832	3.78275598313532	5.07532537266956
chr4	172192962	172193179	unique_peak1	20	2	2.5149921408878	2.84245857116506	3.78760380288747
chr4	172819096	172819322	unique_peak1	16	2	2.2144010125585	2.6921630070004	3.03832868024006
chr4	173084396	173084636	unique_peak1	21	2	2.58116773109506	2.87554636626869	3.49799507885145
chr4	174743945	174744221	unique_peak1	26	2	2.87249160412134	3.02120830278182	4.53603905993749
chr4	176649965	176650195	unique_peak1	17	2	2.29570992270281	2.73281746207256	3.28500101358144
chr4	177862486	177862716	unique_peak1	23	3	2.28990553903509	3.14495276951754	3.35694334496952
chr4	178859580	178860027	unique_peak1	45	10	1.75594687184291	4.33740505455875	3.88430425937119
chr4	178957029	178957421	unique_peak1	41	10	1.6265378200013	4.27270052863795	3.30471521892359
chr4	179046924	179047141	unique_peak1	11	0	3.30389074200544	1.65194537100272	3.31132995230379
chr4	179168853	179169173	unique_peak1	66	18	1.50239085794734	4.99912294241726	4.39141806271911
chr4	180486938	180487138	unique_peak1	14	0	3.62131660714395	1.81065830357197	3.91338994363176
chr4	180775294	180775504	unique_peak1	17	1	2.88067242342397	2.44033621171198	3.91338994363176
chr4	181134391	181134592	unique_peak1	23	2	2.70494303831393	2.93743401987812	4.01305082679061
chr4	186403812	186404225	unique_peak1	58	15	1.56943776181235	4.78471888090618	4.06657318675301
chr4	186900386	186900753	unique_peak1	42	11	1.53447950951353	4.35220225547792	3.15925062785482
chr4	188913208	188913559	unique_peak1	44	10	1.72468146695482	4.32177235211471	3.68843956647704
chr4	189155260	189155934	unique_peak1	78	3	3.98468576443121	3.99234288221561	14.8689283434581
chr4_KI270787v1_alt	13500	13743	unique_peak1	14	1	2.62131660714395	2.31065830357197	3.1004765869889
chr5	1910843	1911308	unique_peak1	47	13	1.46856541400713	4.54163762906117	3.25519915520379
chr5	3062431	3062631	unique_peak1	11	0	3.30389074200544	1.65194537100272	3.31132995230379
chr5	3900297	3900755	unique_peak1	47	10	1.81648871742744	4.36767597735102	4.28341153583535
chr5	4710306	4710537	unique_peak1	10	0	3.18011543478657	1.59005771739329	3.01029995663981
chr5	4900180	4900485	unique_peak1	27	5	1.92422525649892	3.54707512897062	3.02403524675804
chr5	5520525	5520767	unique_peak1	44	11	1.59915058487096	4.38453779315664	3.34305003325519
chr5	7073932	7074132	unique_peak1	19	2	2.44558722203391	2.80775611173811	3.53487848679804
chr5	7172279	7172608	unique_peak1	56	18	1.27245301946729	4.88415402317723	3.05319673240193
chr5	7233027	7233528	unique_peak1	60	20	1.22454201885243	5.00458843220498	3.03172027028484
chr5	8556101	8556301	unique_peak1	11	0	3.30389074200544	1.65194537100272	3.31132995230379
chr5	8739085	8739573	unique_peak1	68	22	1.26859821584172	5.15786106397787	3.47380072378139
chr5	9001593	9002009	unique_peak1	59	16	1.5058833599529	4.84040452122679	3.936930499713
chr5	10016942	10017171	unique_peak1	10	0	3.18011543478657	1.59005771739329	3.01029995663981
chr5	10607767	10608035	unique_peak1	27	5	1.92422525649892	3.54707512897062	3.02403524675804
chr5	12453216	12453444	unique_peak1	35	8	1.6967622190113	4.01830611094796	3.04993787975775
chr5	12663882	12664179	unique_peak1	64	17	1.53728344485679	4.93856672387071	4.34131796804826
chr5	12858891	12859119	unique_peak1	25	1	3.40376778413095	2.70188389206548	5.15699611159533
chr5	18023004	18023339	unique_peak1	36	8	1.7357377710017	4.03779388694316	3.2467506969819
chr5	19303191	19303424	unique_peak1	22	2	2.64440119272941	2.90716309708586	3.75443312462699
chr5	19505241	19505462	unique_peak1	18	2	2.37262155374155	2.77127327759193	3.53487848679804
chr5	20143330	20143531	unique_peak1	16	2	2.2144010125585	2.6921630070004	3.03832868024006
chr5	21840548	21840763	unique_peak1	14	0	3.62131660714395	1.81065830357197	3.91338994363176
chr5	22097976	22098296	unique_peak1	66	19	1.42839027650357	5.03612323313915	4.09923233888539
chr5	24371956	24372358	unique_peak1	65	21	1.26949509162709	5.09417916445084	3.40732869296046
chr5	28993151	28993389	unique_peak1	18	3	1.95758405446271	2.97879202723135	3.03427613622886
chr5	29488595	29489065	unique_peak1	66	16	1.66285553014059	4.91889060632063	5.03144964407977
chr5	35845407	35845607	unique_peak1	51	14	1.48289198555208	4.64833658838456	3.48244293670685
chr5	36851325	36851549	unique_peak1	16	1	2.79936351327965	2.39968175663983	3.64038867156802
chr5	37081319	37081676	unique_peak1	37	9	1.62167075660499	4.13276347318986	3.08022526292111
chr5	38411613	38411861	unique_peak1	31	6	1.8917837325886	3.75324678835191	3.22740510021752
chr5	39907264	39907762	unique_peak1	60	15	1.61685944163119	4.8084297208156	4.4324081904224
chr5	40992605	40992935	unique_peak1	52	12	1.71643927576498	4.55865935602358	4.32705037749324
chr5	41022361	41022641	unique_peak1	43	7	2.15214502884587	4.07607251442293	4.94875252701509
chr5	41660535	41661056	unique_peak1	71	24	1.20884582770853	5.24827910362899	3.45664717237458
chr5	43953506	43953952	unique_peak1	74	22	1.38721011028473	5.21716701119938	4.27512774575283
chr5	44043357	44043621	unique_peak1	40	5	2.4667277211861	3.8183263613142	5.31420319710686
chr5	44579349	44579681	unique_peak1	88	29	1.24734305844188	5.53056212482946	4.25291426018617
chr5	44597100	44597473	unique_peak1	52	15	1.41687899390607	4.70843949695303	3.36245859328196
chr5	45239767	45239991	unique_peak1	15	1	2.71312385761656	2.35656192880828	3.36932189928148
chr5	45316421	45316631	unique_peak1	14	1	2.62131660714395	2.31065830357197	3.1004765869889
chr5	45498707	45499026	unique_peak1	43	12	1.45170531070477	4.42629237349348	3.02795537370072
chr5	50366792	50367293	unique_peak1	75	20	1.53729622574324	5.16096553565038	5.02289296421223
chr5	50367358	50367740	unique_peak1	67	21	1.31196148870165	5.11541236298812	3.72402976438215
chr5	50686361	50686730	unique_peak1	72	23	1.28736077485002	5.22864288814617	3.85276265993682
chr5	51709432	51709639	unique_peak1	11	0	3.30389074200544	1.65194537100272	3.31132995230379
chr5	53227680	53228138	unique_peak1	53	16	1.3560060606218	4.76546587156124	3.25159220037128
chr5	53285813	53286293	unique_peak1	75	17	1.75968864707968	5.04976932498215	6.0207422466845
chr5	56649597	56649912	unique_peak1	42	11	1.53447950951353	4.35220225547792	3.15925062785482
chr5	57971921	57972156	unique_peak1	14	1	2.62131660714395	2.31065830357197	3.1004765869889
chr5	58377324	58377678	unique_peak1	88	31	1.1542336540504	5.5771168270252	3.80042730159129
chr5	59709919	59710119	unique_peak1	23	3	2.28990553903509	3.14495276951754	3.35694334496952
chr5	61891820	61892436	unique_peak1	71	20	1.4603845947045	5.12250972013101	4.49741418752703
chr5	62062718	62062918	unique_peak1	15	0	3.71312385761656	1.85656192880828	4.21441993929574
chr5	62121897	62122194	unique_peak1	59	12	1.89290648306214	4.64689295967216	5.32350905908393
chr5	62291572	62291873	unique_peak1	52	13	1.60952407184846	4.61211695798184	3.98058741041079
chr5	62864792	62865018	unique_peak1	26	3	2.45745410484249	3.22872705242125	3.8429424127101
chr5	64470544	64470850	unique_peak1	69	24	1.1687722296135	5.22824230458147	3.15983000285278
chr5	64477127	64477489	unique_peak1	75	27	1.12225872646439	5.3684842852898	3.22913603282893
chr5	64478773	64479192	unique_peak1	93	26	1.47709876353422	5.49343688393058	5.68750260729794
chr5	65868242	65868763	unique_peak1	53	16	1.3560060606218	4.76546587156124	3.25159220037128
chr5	67603811	67604462	unique_peak1	122	43	1.15505508171812	6.03695915949636	5.08566350766347
chr5	72972985	72973341	unique_peak1	44	12	1.48367336745102	4.4422764018666	3.02795537370072
chr5	75248771	75249085	unique_peak1	55	16	1.40773971299938	4.79133269775003	3.4192226378953
chr5	76358830	76359136	unique_peak1	83	29	1.16509364005973	5.48943741563838	3.6584249276327
chr5	76378850	76379050	unique_peak1	16	2	2.2144010125585	2.6921630070004	3.03832868024006
chr5	76880244	76880515	unique_peak1	31	6	1.8917837325886	3.75324678835191	3.22740510021752
chr5	78440541	78441173	unique_peak1	71	22	1.32914006142625	5.18813198677014	3.94835329416591
chr5	80670834	80671110	unique_peak1	26	3	2.45745410484249	3.22872705242125	3.8429424127101
chr5	81028683	81029315	unique_peak1	88	32	1.10983953469195	5.59931388670443	3.58902746971263
chr5	81432989	81433385	unique_peak1	63	20	1.29283602889709	5.03873543722731	3.34149582302667
chr5	81958630	81958880	unique_peak1	42	10	1.66001039159739	4.28943681443599	3.49519823291232
chr5	83316351	83317163	unique_peak1	92	31	1.21677201737729	5.60838600868864	4.23966290699323
chr5	83929654	83929872	unique_peak1	19	1	3.03054972275507	2.51527486137753	4.18809100057339
chr5	84430343	84430784	unique_peak1	54	15	1.46957089398437	4.73478544699218	3.53481770417982
chr5	84702259	84702470	unique_peak1	49	9	2.01206229003585	4.32795923990529	4.90247409987431
chr5	84829506	84829909	unique_peak1	31	6	1.8917837325886	3.75324678835191	3.22740510021752
chr5	86770438	86770662	unique_peak1	11	0	3.30389074200544	1.65194537100272	3.31132995230379
chr5	87562326	87562685	unique_peak1	51	15	1.3897825811606	4.6948912905803	3.19271205772594
chr5	89737833	89738114	unique_peak1	22	2	2.64440119272941	2.90716309708586	3.75443312462699
chr5	90238863	90239249	unique_peak1	56	14	1.61348993730236	4.7136355642597	4.20640746933198
chr5	92178007	92178207	unique_peak1	18	2	2.37262155374155	2.77127327759193	3.53487848679804
chr5	92825439	92825770	unique_peak1	83	32	1.02759011630979	5.55818917751335	3.04692638843302
chr5	92828217	92828438	unique_peak1	32	4	2.42098381834738	3.53242000406105	4.45580894998946
chr5	93171735	93172449	unique_peak1	181	61	1.21766496740688	6.56302879409032	7.81195638772322
chr5	93463391	93463615	unique_peak1	14	0	3.62131660714395	1.81065830357197	3.91338994363176
chr5	94569862	94570094	unique_peak1	73	19	1.5697494745863	5.10680283218051	4.9745777525873
chr5	97641627	97641859	unique_peak1	10	0	3.18011543478657	1.59005771739329	3.01029995663981
chr5	98084801	98085098	unique_peak1	35	7	1.86668722045361	3.93334361022681	3.43644803111449
chr5	98138855	98139094	unique_peak1	18	3	1.95758405446271	2.97879202723135	3.03427613622886
chr5	98259513	98259898	unique_peak1	29	5	2.02236890345243	3.59614695244737	3.24127775360835
chr5	99830841	99831371	unique_peak1	62	16	1.57528827880679	4.87510698065373	4.47502662768491
chr5	99984560	99984779	unique_peak1	18	2	2.37262155374155	2.77127327759193	3.53487848679804
chr5	100053339	100053597	unique_peak1	239	66	1.49928660480476	6.81573249286015	13.7371136138272
chr5	101110379	101110631	unique_peak1	24	3	2.34797558789357	3.17398779394678	3.35694334496952
chr5	101351532	101351765	unique_peak1	11	0	3.30389074200544	1.65194537100272	3.31132995230379
chr5	102132360	102132608	unique_peak1	56	16	1.43291769166054	4.80392168708061	3.58938495778628
chr5	102492600	102493033	unique_peak1	65	22	1.20536475420738	5.1262443331607	3.16860498301544
chr5	103309008	103309288	unique_peak1	26	4	2.13552600995513	3.38969109986493	3.28004177908661
chr5	104680529	104680780	unique_peak1	30	6	1.84662061687151	3.73066523049336	3.01815507148775
chr5	107753630	107753993	unique_peak1	42	9	1.79751391534733	4.22068505256103	3.86499617670048
chr5	108491962	108492273	unique_peak1	35	8	1.6967622190113	4.01830611094796	3.04993787975775
chr5	108569985	108570474	unique_peak1	57	12	1.84468089327112	4.62278016477665	5.12030532850258
chr5	108612600	108613212	unique_peak1	86	29	1.21501169722222	5.51439644421963	4.10152004130839
chr5	109487962	109488307	unique_peak1	66	14	1.84342777578241	4.82860448349972	5.75551916672625
chr5	109600153	109600398	unique_peak1	15	1	2.71312385761656	2.35656192880828	3.36932189928148
chr5	109632820	109633020	unique_peak1	19	3	2.03054972275507	3.01527486137753	3.03427613622886
chr5	110282743	110283104	unique_peak1	44	11	1.59915058487096	4.38453779315664	3.34305003325519
chr5	110533604	110533962	unique_peak1	58	18	1.32151024836877	4.90868263762797	3.21211594687538
chr5	111013771	111014150	unique_peak1	53	12	1.74302918373104	4.57195431000661	4.52227295846344
chr5	111088737	111089080	unique_peak1	57	18	1.29719309796863	4.8965240624279	3.21211594687538
chr5	111583010	111583297	unique_peak1	27	3	2.50918775722008	3.25459387861004	4.08960682824984
chr5	111865178	111865727	unique_peak1	59	15	1.59334620120324	4.79667310060162	4.24841338678255
chr5	111991733	111992097	unique_peak1	69	17	1.64270341794591	4.99127671041527	5.06981206611923
chr5	113008900	113009105	unique_peak1	16	1	2.79936351327965	2.39968175663983	3.64038867156802
chr5	114917844	114918141	unique_peak1	29	5	2.02236890345243	3.59614695244737	3.24127775360835
chr5	115726554	115727337	unique_peak1	95	35	1.09201013165207	5.71593006726835	3.80613836151032
chr5	115881314	115881700	unique_peak1	48	12	1.6048119386825	4.50284568748234	3.75499050687144
chr5	115882433	115882963	unique_peak1	81	26	1.28281751677343	5.39629626055018	4.20651627396374
chr5	116055621	116055849	unique_peak1	16	0	3.79936351327965	1.89968175663983	4.51544993495972
chr5	117049730	117049933	unique_peak1	18	2	2.37262155374155	2.77127327759193	3.53487848679804
chr5	117116961	117117723	unique_peak1	115	37	1.28320789499828	5.88953146094272	5.55977071398434
[truncated: 5,806 more rows]
